# Supplementary material for: Smart 3D super-resolution microscopy reveals the architecture of the RNA scaffold in a nuclear body
Source: Nat Commun. 2025 Nov 27;16:10689. doi: 10.1038/s41467-025-65723-x (PMC12660752; doi:10.1038/s41467-025-65723-x)
Supplement: Supplementary file 10 — Source Data [file 41467_2025_65723_MOESM10_ESM.xlsx]

## Sheet: Figure3C_raw
Image number	Major	Middle	Minor
1	73.5321	117.89	77.3564
2	74.7055	73.8148	60.1945
3	74.2179	68.9772	63.3214
4	94.2665	77.3247	101.926
5	77.9871	105.172	74.3075
6	106.29	101.533	97.5329
7	82.4467	107.325	93.854
8	94.191	93.7005	71.8471
9	96.9581	118.459	91.3332
10	98.5198	65.3461	64.335
11	97.1968	67.7361	65.555
12	97.0653	94.7929	86.7314
13	126.067	107.622	96.8737
14	94.0701	115.631	101.107
15	85.4928	130.164	91.8069
16	122.882	94.8614	87.9128
17	149.682	110.745	160.308
18	251.871	222.173	61.3965
19	123.886	128.478	129.032
20	106.596	85.7248	77.7841
21	115.423	115.362	126.768
22	115.496	95.1419	116.985
23	139.797	170.183	86.8172
24	105.182	149.869	111.633
25	133.054	174.915	108.05
26	133.054	174.915	108.05
27	100.798	136.439	126.611
28	121.492	128.321	104.707
29	106.523	117.47	139.742
30	128.662	169.424	140.106
31	129.879	122.945	123.619
32	128.816	148.663	105.423
33	106.811	129.423	94.756
34	109.654	138.362	143.628
35	99.2421	136.091	109.256
36	114.301	122.102	109.241
37	100.019	128.931	104.899
38	114.43	115.727	107.619
39	122.695	154.935	130.087
40	111.163	101.48	96.9283
41	111.376	126.567	115.112
42	131.243	142.218	102.88
43	129.19	144.738	121.975
44	121.069	128.747	171.017
45	140.468	90.3686	112.77
46	115.04	120.591	89.2453
47	145.267	158.914	147.997
48	113.572	113.246	98.065
49	122.266	122.527	112.12
50	129.844	129.536	97.4718
51	345.355	162.617	129.848
52	165.741	178.87	106.693
53	122.185	132.279	127.434
54	123.023	163.889	107.637
55	130.76	149.206	115.313
56	138.29	139.934	121.024
57	132.108	120.095	111.564
58	139.673	150.115	120.336
59	112.498	122.116	80.7591
60	112.543	136.897	123.709
61	141.119	155.51	149.659
62	127.016	184.015	121.183
63	122.378	134.993	110.964
64	110.412	114.713	113.921
65	144.289	109.982	98.2715
66	125.375	126.241	119.699
67	149.311	119.027	134.109
68	125.479	139.082	110.782
69	140.237	162.261	140.16
70	108.866	121.142	107.213
71	134.734	154.141	143.345
72	163.603	139.263	160.702
73	156.593	139.282	122.291
74	154.433	172.044	138.206
75	141.483	109.29	124.002
76	152.011	140.861	110.597
77	136.93	167.616	104.82
78	132.843	144.796	115.679
79	121.112	113.416	107.799
80	133.294	173.212	108.773
81	133.654	140.259	122.273
82	124.221	128.357	120.376
83	143.447	159.441	123.965
84	137.017	140.608	135.296
85	141.066	131.88	121.595
86	129.86	140.359	123.7
87	150.242	142.233	133.005
88	144.366	138.839	125.392
89	142.212	161.116	144.36
90	125.101	133.022	122.941
91	147.405	139.841	152.313
92	128.431	141.963	133.118
93	125.975	150.557	133.951
94	125.975	150.557	133.951
95	125.975	150.557	133.951
96	124.784	156.083	125.933
97	124.784	156.083	125.933
98	124.784	156.083	125.933
99	128.109	159.794	135.572
100	137.358	115.657	113.092
101	112.049	121.008	110.752
102	117.233	125.552	107.231
103	231.395	163.226	113.814
104	111.034	178.119	170.413
105	119.449	133.392	117.443
106	150	168.107	149.984
107	116.644	144.446	102.192
108	139.583	130.521	120.194
109	127.943	112.661	110.393
110	116.997	120.711	124.021
111	123.157	132.931	118.555
112	139.822	128.121	116.508
113	129.818	127.898	142.077
114	172.584	157.183	140.603
115	125.61	99.127	78.839
116	133.789	119.999	111.094
117	149.088	164.513	143.756
118	123.06	105.047	115.145
119	113.312	130.591	109.406
120	135.985	135.078	124.662
121	148.181	161.355	150.362
122	123.765	119.049	101.419
123	122.448	110.542	113.63
124	133.433	141.501	125.612
125	142.488	157.071	145.272
126	140.006	145.165	150.577
127	134.94	137.526	124.99
128	129.871	154.458	129.026
129	129.871	154.458	129.026
130	129.871	154.458	129.026
131	141.384	132.885	123.219
132	128.439	142.782	117.618
133	146.705	151.246	138.657
134	197.147	132.389	129.209
135	133.107	133.32	127.575
136	163.479	163.516	116.101
137	159.75	165.548	135.7
138	164.354	153.35	138.12
139	130.322	132.579	112.431
140	130.242	143.822	121.454
141	130.068	134.684	138.66
142	152.277	171.878	137.475
143	118.259	102.277	107.845
144	157.67	159.133	135.753
145	160.61	156.861	109.163
146	132.716	166.174	150.311
147	138.881	138.088	140.975
148	121.257	112.205	107.134
149	118.687	119.022	127.025
150	120.374	109.953	86.4857
151	131.077	141.095	134.65
152	128.142	110.539	111.242
153	146.167	132.458	111.096
154	139.321	124.518	116.135
155	135.169	124.775	127.875
156	140.705	146.748	122.587
157	174.416	219.402	141.857
158	131.746	141.51	134.365
159	129.625	120.419	114.969
160	314.052	98.8025	98.7663
161	119.558	119.725	111.459
162	153.14	132.257	126.83
163	126.227	119.391	113.387
164	130.573	127.435	121.349
165	119.086	115.154	114.491
166	128.863	134.81	124.184
167	169.937	159.055	134.736
168	131.477	130.743	103.981
169	137.1	131.904	131.291
170	134.077	158.476	123.547
171	133.767	127.771	109.12
172	136.371	145.167	117.969
173	135.025	119.314	93.1257
174	228.641	130.828	113.634
175	155.31	142.183	128.563
176	151.548	145.72	127.904
177	137.118	145.55	129.557
178	136.051	129.465	105.923
179	154.187	139.313	140.373
180	164.616	148.076	132.963
181	172.664	144.946	126.313
182	212.313	146.229	149.789
183	154.737	157.573	114.402
184	137.658	136.891	134.048
185	146.589	129.717	103.331
186	114.119	117.186	114.162
187	140.738	133.407	125.999
188	128.134	138.362	117.397
189	140.667	149.194	142.281
190	130.355	116.449	116.735
191	132.743	147.064	92.1736
192	123.222	134.972	91.3393
193	138.993	135.101	98.458
194	136.738	156.329	182.362
195	124.264	163.299	119.906
196	121.789	117.041	85.7877
197	149.809	106.885	112.54
198	155.193	134.41	133.145
199	136.703	123.174	102.1
200	145.633	144.235	126.103
201	161.108	154.042	145.532
202	133.962	139.607	105.366
203	151.261	143.063	106.872
204	159.504	168.519	138.311
205	145.283	95.248	76.2947
206	138.741	130.433	119.976
207	127.254	135.732	117.328
208	146.376	143.088	144.605
209	139.065	117.645	116.37
210	139.065	117.645	116.37
211	139.724	124.198	124.816
212	130.441	109.082	109.419
213	157.761	159.88	126.628
214	146.363	179.029	136.608
215	144.41	137.764	124.547
216	135.969	124.391	130.207
217	178.482	157.63	128.961
218	152.197	151.947	141.7
219	130.015	141.155	120.395
220	146.422	156.626	153.157
221	147.472	135.309	110.477
222	153.273	155.624	135.415
223	149.894	129.363	113.226
224	141.964	132.294	124.779
225	159.124	146.443	128.713
226	155.596	140.329	128.837
227	132.738	118.795	137.234
228	132.738	118.795	137.234
229	139.434	136.927	111.178
230	133.35	127.136	120.677
231	146.627	125.138	117.991
232	129.07	130.816	118.943
233	129.07	130.816	118.943
234	147.829	153.909	121.389
235	148.359	150.123	137.265
236	144.624	136.201	121.478
237	157.184	202.752	136.673
238	169.469	160.52	146.193
239	133.252	147.421	128.172
240	133.252	147.421	128.172
241	133.252	147.421	128.172
242	134.662	140.349	124.952
243	151.411	132.045	120.179
244	167.234	166.488	138.404
245	152.742	156.25	142.298
246	155.175	170.691	131.214
247	155.175	170.691	131.214
248	145.319	138.584	128.333
249	157.366	183.639	167.768
250	157.366	183.639	167.768
251	157.366	183.639	167.768
252	133.577	121.819	124.032
253	139.206	159.219	124.806
254	143.012	82.2011	127.98
255	137.261	146.955	137.179
256	140.802	132.905	118.971
257	167.712	165.137	135.095
258	148.35	202.552	155.201
259	151.454	133.373	145.339
260	146.049	154.112	128.488
261	146.049	154.112	128.488
262	142.48	134.027	125.624
263	163.044	157.872	133.904
264	143.694	133.803	140.92
265	144.209	161.805	142.483
266	136.346	130.005	115.782
267	161.886	158.701	112.608
268	155.71	200.725	173.697
269	156.006	144.075	164.82
270	144.414	134.25	109.762
271	140.426	136.589	141.628
272	154.129	134.172	117.851
273	152.41	170.685	142.513
274	163.444	140.353	134.999
275	150.857	158.897	115.801
276	144.224	171.862	135.443
277	135.276	148.463	101.113
278	136.606	136.326	130.149
279	143.461	148.391	143.991
280	139.918	152.335	134.178
281	151.808	144.038	139.795
282	153.633	152.489	124.46
283	138.05	132.742	124.809
284	164.606	145.482	105.109
285	139.854	144.22	157.418
286	142.876	143.913	125.006
287	147.801	151.334	124.584
288	147.793	119.998	124.221
289	136.18	121.701	112.965
290	228.267	148.108	123.585
291	164.559	147.578	166.788
292	136.204	153.009	124.851
293	149.583	158.643	135.122
294	132.768	131.413	127.338
295	142.739	158.134	140.714
296	134.783	145.092	122.83
297	160.413	163.476	125.332
298	161.01	167.88	144.878
299	153.858	154.9	124.116
300	144.581	157.276	135.578
301	144.581	157.276	135.578
302	145.157	160.624	135.155
303	148.385	127.915	126.027
304	142.005	116.962	113.095
305	151.238	157.759	136.452
306	142.349	158.817	145.496
307	173.234	156.326	144.147
308	146.092	143.974	126.108
309	140.938	123.915	118.777
310	145.677	173.363	117.783
311	158.717	136.198	124.241
312	143.66	147.2	138.033
313	143.66	147.2	138.033
314	129.465	184.886	125.753
315	169.394	188.3	140.5
316	139.246	124.722	109.368
317	162.563	149.888	145.085
318	140.48	182.722	155.08
319	140.48	182.722	155.08
320	165.706	155.09	131.627
321	134.497	120.029	111.329
322	139.761	170.83	147.437
323	143.97	152.677	153.32
324	155.186	155.027	125.005
325	176.622	144.557	131.002
326	142.64	162.95	132.831
327	147.035	162.553	137.587
328	143.498	144.134	142.632
329	141.173	131.261	122.669
330	176.329	166.955	143.829
331	136.475	152.908	124.726
332	135.532	137.762	131.054
333	154.41	156.803	139.159
334	144.523	141.919	127.749
335	175.89	150.633	121.149
336	162.617	139.086	117.689
337	155.508	128.415	116.072
338	149.678	142.045	134.875
339	146.622	142.975	137.716
340	137.554	125.351	123.111
341	146.787	147.155	120.654
342	164.156	166.59	137.483
343	148.85	134.88	142.586
344	139.68	171.405	149.792
345	149.793	156.62	117.809
346	151.047	160.971	127.901
347	151.869	135.502	152.346
348	145.731	160.521	136.869
349	139.357	159.948	120.209
350	176.749	126.318	115.628
351	144.427	148.66	129.269
352	143.851	138.462	130.157
353	141.102	110.237	103.009
354	140.779	127.705	139.706
355	153.14	167.992	146.139
356	146.558	94.2101	98.112
357	139.034	117.928	113.55
358	161.57	171.711	116.463
359	148.927	140.347	111.277
360	144.803	173.901	112.899
361	134.073	132.272	120.76
362	161.477	162.095	127.217
363	161.477	162.095	127.217
364	177.75	142.48	164.891
365	148.165	138.43	133.39
366	145.839	147.502	116.208
367	143.092	145.076	104.291
368	148.914	138.601	125.716
369	150.094	111.782	104.433
370	139.376	99.2983	88.5031
371	150.568	139.902	139.045
372	136.876	124.106	122.728
373	160.157	147.802	147.989
374	136.264	144.188	146.309
375	169.007	134.94	137.672
376	158.294	189.05	146.394
377	137.955	151.132	146.921
378	170.544	159.795	91.4128
379	140.57	133.937	132.611
380	148.295	137.389	120.548
381	168.113	159.113	186.564
382	154.664	144.875	144.943
383	145.682	129.417	124.136
384	166.756	167.683	114.505
385	153.825	139.862	125.659
386	187.716	167.93	110.308
387	162.234	140.048	140.7
388	146.641	152.992	117.224
389	163.848	181.181	124.882
390	154.617	143.021	126.881
391	147.323	155.435	125.503
392	155.751	137.389	106.444
393	148.301	160.147	153.418
394	148.755	132.323	94.8384
395	147.313	155.755	146.728
396	147.127	156.095	129.959
397	147.031	134.638	130.628
398	147.496	144.042	134.557
399	142.605	141.654	120.144
400	154.732	166.157	133.861
401	149.402	134.6	127.343
402	148.613	140.222	152.378
403	155.744	158.481	126.165
404	160.1	123.208	127.737
405	173.835	157.399	157.1
406	150.982	173.608	146.788
407	149.281	153.394	153.012
408	155.392	132.255	105.933
409	146.49	140.515	107.188
410	155.871	134.496	138.247
411	139.06	115.912	95.5982
412	154.972	128.355	127.469
413	174.347	145.976	168.829
414	142.306	124.71	121.857
415	148.989	125.39	128.339
416	150.495	134.399	130.797
417	133.777	122.768	113.168
418	150.442	141.579	134.387
419	164.147	151.317	143.176
420	152.886	149.272	157.525
421	150.064	136.966	126.288
422	139.342	129.238	128.302
423	146.115	132.217	111.796
424	156.916	142.111	131.438
425	138.039	136.592	112.016
426	157.1	151.821	117.538
427	151.113	113.246	106.865
428	144.388	147.11	123.627
429	147.813	155.748	146.637
430	155.992	176.727	152.673
431	143.027	161.956	147.337
432	159.461	152.996	151.473
433	201.814	153.063	146.626
434	146.48	149.7	132.349
435	140.832	147.831	125.964
436	140.832	147.831	125.964
437	155	131.965	126.84
438	156.323	149.499	129.175
439	146.399	126.683	131.273
440	154.797	153.819	139.06
441	138.748	162.318	113.728
442	176.717	171.633	153.066
443	179.168	142.266	107.164
444	143.552	158.734	126.692
445	146.262	150.276	154.548
446	145.613	139.617	129.078
447	154.852	214.666	162.221
448	139.843	144.683	120.867
449	164.154	177.511	168.443
450	158.733	171.929	147.694
451	159.23	144.548	125.496
452	173.758	137.773	107.594
453	143.659	126.095	114.879
454	147.872	133.377	112.371
455	162.291	173.261	137.714
456	144.691	110.531	107.405
457	145.619	150.671	125.581
458	191.39	116.502	113.242
459	175.933	131.392	118.728
460	167.802	132.033	104.433
461	168.064	172.835	124.795
462	162.129	170.444	160.149
463	168.635	170.088	133.797
464	156.853	158.596	122.899
465	151.63	131.29	118.962
466	147.158	185.814	126.788
467	145.3	128.067	108.739
468	151.03	140.464	137.534
469	139.543	145.388	129.573
470	142.803	139.771	123.1
471	142.803	139.771	123.1
472	142.803	139.771	123.1
473	149.072	154.437	122.357
474	161.518	151.155	138.177
475	150.825	126.217	122.345
476	174.735	142.534	141.513
477	152.622	132.342	94.4587
478	147.337	136.361	130.211
479	152.748	158.642	145.234
480	140.034	126.594	124.902
481	164.804	159.967	150.833
482	155.614	144.75	130.909
483	155.029	143.568	133.842
484	142.269	142.871	128.937
485	142.5	148.023	148.655
486	140.505	137.313	126.188
487	151.095	132.295	118.661
488	151.283	140.469	144.949
489	160.641	169.532	162.778
490	159.733	151.179	133.221
491	142.727	126.05	123.701
492	146.756	125.421	134.17
493	150.736	142.344	136
494	149.476	128.461	126.076
495	148.951	130.2	133.907
496	169.782	169.85	155.937
497	138.312	156.32	155.963
498	158.225	183.526	115.129
499	145.784	175.125	156.559
500	151.572	155.902	125.679
501	160.149	138.112	123.418
502	169.244	155.748	132.835
503	151.827	129.4	118.525
504	145.47	108.977	126.549
505	168.227	159.472	144.552
506	154	133.854	134.734
507	148.018	204.227	172.4
508	157.513	116.571	137.401
509	144.524	157.367	124.826
510	148.119	142.039	123.757
511	150.872	143.98	132.01
512	159.999	154.9	150.287
513	151.994	131.376	127.52
514	154.896	114.055	100.74
515	155.671	117.663	133.217
516	153.147	152.916	115.065
517	150.164	182.471	132.282
518	132.503	101.411	91.9777
519	142.462	177.76	136.951
520	151.298	135.919	126.169
521	166.632	161.324	172.41
522	157.445	134.254	127.243
523	153.389	142.57	122.239
524	150.174	136.584	125.879
525	150.174	136.584	125.879
526	161.145	145.925	123.592
527	155.312	160.477	135.836
528	169.442	176.018	132.614
529	177.584	146.27	159.836
530	167.965	169.748	137.69
531	157.37	145.784	105.032
532	162.123	160.54	136.737
533	152.84	158.976	148.101
534	167.724	162.76	151.501
535	172.24	165.79	134.028
536	151.75	147.699	115.977
537	168.789	154.22	126.125
538	150.971	169.095	125.124
539	165.01	153.597	151.471
540	248.132	191.224	155.873
541	180.272	148.196	152.386
542	151.711	116.404	112.309
543	147.267	154.912	129.855
544	146.325	127.403	122.998
545	145.301	149.877	126.87
546	147.219	161.328	126.919
547	177.202	162.707	135.1
548	179.003	154.441	136.089
549	155.528	157.459	132.817
550	163.427	153.818	121.836
551	169.647	187.181	155.041
552	147.661	229.275	167.064
553	140.461	123.201	123.82
554	149.494	139.89	119.136
555	170.81	145.528	146.129
556	153.54	150.68	143.743
557	153.059	137.573	120.883
558	164.782	155.065	141.671
559	153.266	137.824	115.598
560	151.182	174.375	136.614
561	161.5	136.059	125.461
562	155.543	165.476	152.574
563	155.077	177.775	133.19
564	149.628	144.688	142.825
565	152.289	163.504	127.203
566	170.747	169.05	141.877
567	143.359	131.203	114.757
568	149.402	116.389	124.238
569	145.151	107.42	102.934
570	156.22	137.158	103.766
571	158.247	149.129	137.076
572	159.523	148.957	132.624
573	161.573	160.381	137.067
574	154.813	171.277	104.671
575	150.603	135.122	123.1
576	144.052	132.503	132.264
577	156.542	120.207	119.221
578	161.557	183.916	175.056
579	170.659	150.856	133.119
580	154.015	136.167	125.401
581	150.33	139.705	119.789
582	144.914	149.298	137.817
583	154.023	124.245	116.382
584	145.923	118.892	126.185
585	160.195	142.583	130.016
586	148.487	135.763	123.235
587	155.477	150.598	133.781
588	147.439	147.346	145.971
589	148.534	142.513	144.805
590	148.534	142.513	144.805
591	154.16	119.878	126.241
592	164.195	136.808	157.029
593	146.861	142.926	134.138
594	148.192	112.351	102.321
595	173.655	169.644	132.677
596	145.966	120.401	115.167
597	147.429	149.132	151.156
598	157.045	159.125	146.275
599	147.517	161.948	125.088
600	171.328	141.092	109.067
601	156.555	142.317	129.303
602	157.756	155.249	147.766
603	151.144	144.058	129.575
604	153.407	150.609	146.483
605	156.865	143.846	119.729
606	180.256	141.441	130.672
607	145.62	133.733	113.814
608	169.131	157.208	107.974
609	159.584	152.168	124.406
610	153.33	156.299	148.529
611	160.668	148.698	125.681
612	144.18	138.813	139.603
613	158.825	154.183	127.868
614	154.67	141.909	148.023
615	147.22	138.005	122.08
616	156.125	148.009	106.201
617	153.474	127.883	99.1964
618	153.571	144.181	125.382
619	163.156	145.615	151.235
620	145.916	118.48	117.781
621	172.225	170.652	152.738
622	160.933	169.436	144.859
623	162.812	151.227	147.879
624	164.085	166.291	111.595
625	170.091	154.278	108.041
626	173.266	181.35	133.174
627	155.861	165.481	132.225
628	163.545	129.448	128.393
629	144.292	130.139	120.167
630	144.745	148.355	101.664
631	151.479	183.156	111.634
632	162.627	133.058	125.815
633	167.901	158.331	152.662
634	156.025	135.817	125.222
635	160.03	148.041	145.75
636	161.616	182.947	140.978
637	169.77	193.482	130.081
638	165.084	137.559	136.421
639	169.411	143.671	137.909
640	145.859	137.627	148.504
641	145.859	137.627	148.504
642	145.859	137.627	148.504
643	157.357	148.154	139.698
644	167.533	139.14	141.485
645	153.102	132.418	129.894
646	138.858	144.779	115.831
647	148.199	165.429	135.656
648	150.149	166.512	131.351
649	152.048	148.127	120.348
650	152.628	141.739	121.411
651	156.485	167.224	157.004
652	173.817	157.428	132.669
653	152.514	149.993	138.478
654	157.593	150.228	143.934
655	145.61	149.094	150.939
656	143.928	98.0326	110.425
657	162.603	137.22	132.137
658	159.95	156.882	146.574
659	159.592	118.961	126.71
660	158.776	151.213	159.602
661	144.384	107.845	108.411
662	149.232	124.734	127.083
663	150.701	125.777	128.077
664	150.701	125.777	128.077
665	161.048	145.28	140.428
666	145.917	113.82	114.086
667	157.261	141.258	125.899
668	161.158	118.113	111.362
669	164.927	161.564	139.952
670	148.896	123.454	112.821
671	148.2	125.141	108.261
672	139.36	140.435	133.176
673	152.362	121.779	130.941
674	148.946	156.882	132.862
675	156.894	155.027	122.147
676	145.13	142.274	126.242
677	148.841	157.118	113.754
678	176.319	183.244	185.252
679	160.351	163.846	115.414
680	152.341	139.417	119.691
681	161.223	131.922	152.96
682	157.785	136.659	138.605
683	160.225	160.81	135.037
684	239.698	153.604	138.599
685	170.795	165.256	149.957
686	154.329	152.126	148.767
687	146.924	120.518	127.63
688	148.786	128.847	127.767
689	173.275	157.931	129.33
690	154.189	167.255	144.672
691	163.422	159.25	145.054
692	157.445	129.568	129.524
693	142.857	139.436	124.059
694	143.464	132.447	131.634
695	154.254	157.838	134.591
696	167.915	159.67	133.072
697	158.285	173.918	159.838
698	154.879	154.695	136.066
699	157.091	111.438	114.377
700	162.835	131.292	102.056
701	136.982	130.188	128.516
702	169.6	135.908	102.04
703	160.999	167.19	133.876
704	166.484	152.799	138.716
705	145.431	124.907	119.588
706	153.274	154.426	134.967
707	168.218	151.336	122.882
708	161.126	172.685	159.521
709	165.86	175.111	150.253
710	201.886	204.227	195.616
711	170.379	159.407	148.549
712	154.545	114.471	112.344
713	166.427	188.704	174.93
714	168.488	149.199	137.262
715	149.493	139.122	106.873
716	185.685	154.627	144.552
717	193.597	141.242	134.21
718	174.225	191.597	133.575
719	168.707	140.182	132.424
720	157.198	158.686	155.598
721	144.176	137.199	136.629
722	144.176	137.199	136.629
723	144.176	137.199	136.629
724	169.567	165.982	150.951
725	155.494	164.293	127.312
726	170.988	163.119	133.949
727	220.885	164.443	148.113
728	146.503	133.533	143.34
729	145.929	152.11	133.602
730	154.316	168.225	131.41
731	156.595	108.579	113.129
732	168.037	171.006	154.785
733	147.146	121.221	106.785
734	181.683	169.347	144.498
735	159.286	149.565	116.577
736	154.545	159.474	124.783
737	176.51	149.521	127.952
738	181.366	171.67	137.927
739	173.2	154.022	142.962
740	157.12	138.357	147.324
741	154.708	156.071	134.897
742	169.552	155.444	146.483
743	175.521	154.785	124.318
744	156.98	143.846	115.281
745	161.817	135.936	126.396
746	157.089	155.425	136.586
747	143.432	134.929	120.553
748	149.912	153.184	127.57
749	170.901	150.22	146.473
750	145.568	134.06	103.319
751	152.352	135.688	115.364
752	154.432	145.517	121.107
753	158.916	140.354	129.462
754	175.406	146.695	128.847
755	182.292	157.54	129.757
756	168.845	204.748	137.368
757	152.59	136.58	137.154
758	164.522	144.992	141.416
759	148.526	159.028	138.984
760	151.962	128.696	122.079
761	151.815	139.862	126.838
762	161.492	163.146	164.54
763	174.11	173.679	159.934
764	153.594	156.483	119.341
765	159.184	133.737	117.291
766	216.436	143.464	132.197
767	166.494	190.457	145.546
768	168.27	144.961	113.181
769	154.476	162.344	129.393
770	169.3	153.866	151.411
771	154.13	167.558	167.22
772	132.275	129.233	128.397
773	161.257	166.397	144.05
774	164.999	154.288	136.868
775	148.096	142.014	134.945
776	163.693	177.358	122.247
777	151.531	109.827	97.349
778	162.841	144.935	155.953
779	155.741	185.847	153.437
780	148.392	119.823	134.945
781	166.297	164.076	161.368
782	149.479	150.16	141.247
783	150.754	143.863	130.023
784	155.41	126.338	114.685
785	161.225	178.354	152.462
786	171.522	136.91	135.771
787	167.027	168.594	142.319
788	173.832	129.609	114.191
789	167.238	143.146	129.366
790	167.423	165.755	180.276
791	168.331	165.059	154.633
792	143.392	138.869	134.033
793	172.735	174.19	149.546
794	163.032	185.03	178.572
795	156.441	122.183	119.237
796	152.061	118.617	124.542
797	183.025	142.742	113.766
798	184.009	164.18	109.968
799	175.485	154.452	129.722
800	192.447	164.647	140.468
801	163.836	148.007	126.794
802	137.633	165.256	103.882
803	160.85	149.995	115.317
804	153.13	124.684	106.964
805	156.303	129.874	130.752
806	158.024	137.355	128.373
807	135.284	226.142	134.668
808	160.131	108.093	108.7
809	168.814	132.928	111.58
810	180.831	186.615	167.54
811	148.669	134.237	141.179
812	150.002	130.248	129.615
813	173.261	149.68	143.244
814	170.848	144.411	126.597
815	166.228	186.886	194.733
816	159.719	108.826	123.744
817	157.213	122.466	134.048
818	150.04	152.078	145.965
819	204.718	178.251	147.3
820	169.585	160.29	158.963
821	156.705	154.501	177.298
822	154.664	132.732	119.957
823	171.831	141.338	143.116
824	149.57	132.135	119.593
825	162.215	186.624	197.089
826	182.595	189.099	161.44
827	171.903	152.921	125.879
828	158.362	152.993	130.596
829	149.059	138.002	125.285
830	165.094	179.552	164.166
831	150.496	130.491	122.218
832	168.862	146.421	133.751
833	176.234	143.456	133.311
834	161.785	120.246	122.81
835	167.852	156.459	130.415
836	168.354	148.053	126.859
837	152.875	171.6	141.127
838	154.828	160.479	148.753
839	159.905	132.163	124.634
840	167.442	137.399	126.927
841	146.649	160.703	124.572
842	148.155	133.273	129.216
843	158.221	138.75	124.761
844	173.212	160.485	128.897
845	153.227	124.598	108.712
846	162.975	151.844	146.07
847	160.079	147.04	110.895
848	165.156	148.679	120.026
849	217.949	168.061	158.565
850	136.98	127.984	116.489
851	164.359	174.961	112.832
852	176.687	204.225	175.378
853	176.017	139.263	147.304
854	156.827	121.111	118.103
855	167.449	156.989	170.736
856	166.338	161.68	163.933
857	155.209	155.34	151.976
858	162.045	152.856	129.119
859	162.443	147.18	129.091
860	146.523	134.801	119.626
861	178.699	173.825	154.47
862	153.617	171.039	130.308
863	151.257	130.874	110.884
864	155.426	145.891	124.882
865	171.335	147.908	123.099
866	156.752	155.068	148.878
867	156.752	155.068	148.878
868	148.137	141.121	125.103
869	163.256	168.033	153.56
870	162.624	142.21	135.512
871	153.173	122.222	129.996
872	159.744	133.958	140.422
873	155.956	146.581	116.045
874	175.671	143.971	124.208
875	151.368	129.428	103.185
876	163.79	160.543	124.755
877	176.766	154.294	107.481
878	168.71	173.856	150.031
879	156.693	138.592	141.151
880	148.735	115.141	123.022
881	158.858	164.624	145.649
882	186.757	156.481	116.989
883	186.944	150.898	123.245
884	160.76	122.809	113.202
885	175.044	146.225	131.783
886	161.024	204.131	141.649
887	152.571	163.448	128.829
888	149.252	151.917	132.992
889	183.363	159.362	159.266
890	163.934	185.665	173.442
891	186.782	168.029	129.587
892	164.713	145.575	144.805
893	163.78	168.27	146.195
894	138.094	132.949	127.966
895	138.094	132.949	127.966
896	165.775	161.054	151.559
897	170.217	143.017	109.274
898	172.954	163.809	133.488
899	149.96	127.783	102.983
900	150.447	161.822	136.044
901	163.417	144.703	123.584
902	162.028	118.173	121.132
903	179.74	176.949	146.511
904	161.79	138.465	105.591
905	153.296	129.328	118.22
906	153.124	169.762	134.849
907	168.065	151.881	150.335
908	156.318	151.617	134.681
909	160.529	139.945	131.144
910	158.231	182.056	155.763
911	152.409	137.22	111.013
912	163.224	139.545	127.55
913	172.067	131.845	127.966
914	169.009	135.08	124.65
915	163.348	154.634	128.54
916	155.843	110.178	112.174
917	176.606	144.323	135.996
918	161.944	171.454	155.432
919	146.484	157.613	146.416
920	146.484	157.613	146.416
921	146.484	157.613	146.416
922	171.506	148.939	153.841
923	174.616	138.631	124.352
924	162.64	134.462	119.819
925	172.629	159.173	140.327
926	177.533	156.506	150.635
927	165.243	176.17	150.812
928	189.532	147.479	124.379
929	168.244	159.853	132.889
930	159.264	122.656	130.644
931	172.306	140.259	126.261
932	164.715	133.463	118.46
933	147.329	153.33	130.555
934	158.26	134.354	107.677
935	154.178	131.518	132.865
936	191.32	158.366	146.224
937	150.799	132.665	125.627
938	163.343	149.364	138.195
939	159.418	158.618	135.87
940	155.019	159.436	164.503
941	152.579	143.578	118.35
942	178.507	170.66	140.072
943	162.599	138.791	113.485
944	155.575	147.237	133.11
945	169.897	172.029	148.613
946	151.724	124.709	114.186
947	239.8	163.547	128.924
948	155.24	154.408	133.586
949	167.111	140.722	123.265
950	247.21	164.834	137.814
951	155.47	125.031	135.463
952	166.778	156.901	151.652
953	163.46	120.893	113.224
954	142.292	134.43	130.695
955	160.658	136.834	124.34
956	170.936	171.402	116.176
957	168.968	153.907	135.754
958	159.036	169.475	149.431
959	149.966	150.313	130.152
960	157.509	141.957	135.821
961	171.978	146.948	121.959
962	153.214	157.274	147.273
963	153.214	157.274	147.273
964	175.782	157.007	140.087
965	159.557	148.083	127.442
966	149.083	138.367	128.077
967	176.026	171.779	141.585
968	158.771	139.468	119.641
969	163.834	143.601	129.228
970	165.917	164.259	167.432
971	163.79	154.477	140.351
972	194.162	158.266	128.69
973	278.43	109.146	103.913
974	159.509	156.185	145.88
975	160.132	185.436	150.107
976	169.844	150.895	135.047
977	163.235	147.332	134.698
978	174.907	191.338	175.044
979	180.199	197.679	168.505
980	152.638	129.233	97.0166
981	162.66	148.254	142.556
982	157.066	124.239	112.81
983	156.223	135.506	121.131
984	164.719	140.309	118.946
985	160.545	168.385	162.606
986	179.906	203.75	183.29
987	165.911	139.624	127.993
988	154.006	125.999	108.46
989	151.888	140.337	146.518
990	172.077	219.23	171.117
991	160.864	171.48	151.397
992	150.623	124.396	130.817
993	167.288	129.555	107.682
994	178.278	138.431	135.721
995	154.381	139.335	141.633
996	157.266	119.412	129.28
997	169.698	130.47	108.295
998	162.273	138.534	113.561
999	177.546	138.4	105.088
1000	178.197	166.263	152.181
1001	182.241	127.379	125.119
1002	167.264	190.699	148.509
1003	168.602	189.26	139.351
1004	170.387	145.703	165.578
1005	157.57	114.045	88.7927
1006	171.297	153.313	147.815
1007	163.275	125.74	137.676
1008	196.91	168.591	147.649
1009	166.028	145.951	138.061
1010	165.37	157.046	141.41
1011	160.786	144.408	130.559
1012	158.395	140.765	129.651
1013	153.882	108.175	117.398
1014	177.86	208.438	184.249
1015	164.295	127.669	130.677
1016	179.381	145.997	127.322
1017	152.797	154.71	136.417
1018	160.471	150.532	143.248
1019	155.83	134.241	119.863
1020	167.892	163.461	176.499
1021	218.54	171.063	139.201
1022	161.356	165.784	152.492
1023	168.03	138.643	134.56
1024	161.156	152.316	136.005
1025	170.008	137.123	132.654
1026	158.356	167.576	140.196
1027	158.356	167.576	140.196
1028	173.044	135.283	132.074
1029	170.192	147.833	125.486
1030	157.646	141.796	128.786
1031	168.536	135.929	123.505
1032	168.13	184.972	160.524
1033	174.089	166.095	157.929
1034	185.647	163.673	146.248
1035	176.991	183.05	136.044
1036	155.001	133.348	143.902
1037	166.794	145.398	132.938
1038	165.559	123.182	115.03
1039	158.431	147.576	141.795
1040	160.867	154	188.422
1041	161.195	131.072	123.758
1042	154.966	137.766	133.759
1043	152.478	124.948	119.809
1044	209.212	142.688	121.464
1045	164.694	154.607	139.806
1046	175.078	158.859	162.513
1047	153.281	132.313	123.091
1048	153.281	132.313	123.091
1049	169.111	160.615	134.192
1050	152.485	135.932	115.564
1051	166.441	169.968	198.189
1052	166.211	162.402	155.923
1053	172.271	146.378	129.09
1054	159.634	132.21	113.648
1055	169.545	146.448	139.888
1056	169.526	152.928	152.348
1057	163.554	148.601	121.555
1058	198.13	150.411	139.573
1059	175.767	171.424	116.419
1060	167.028	145.91	132.443
1061	161.224	140.203	122.489
1062	156.98	144.455	114.417
1063	186.564	195.79	159.848
1064	171.428	150.974	132.795
1065	163.37	128.144	128.488
1066	174.15	150.062	133.711
1067	161.278	178.665	159.711
1068	159.326	113.183	136.99
1069	164.434	144.731	121.758
1070	156.364	128.387	118.897
1071	199.214	168.175	131.542
1072	151.428	141.698	143.266
1073	162.041	150.547	143.376
1074	168.212	161.555	141.65
1075	162.6	142.673	149.269
1076	161.113	147.623	126.707
1077	158.957	156.815	129.728
1078	159.362	140.937	135.515
1079	164.526	149.85	137.593
1080	160.891	155.62	153.472
1081	190.147	133.658	149.604
1082	164.337	190.644	170.705
1083	173.392	165.233	180.47
1084	199.668	146.929	133.743
1085	164.023	141.851	111.818
1086	162.127	160.033	140.411
1087	177.069	120.994	151.78
1088	169.292	151.364	118.824
1089	167.46	150.998	145.38
1090	170.831	146.084	161.766
1091	238.345	171.239	113.419
1092	170.791	156.518	128.387
1093	162.04	134.723	105.522
1094	171.039	166.957	132.587
1095	169.415	154.508	125.4
1096	164.942	141.849	130.078
1097	158.987	153.881	130.754
1098	161.243	132.949	125.083
1099	165.565	190.123	155.398
1100	160.842	146.386	147.483
1101	150.61	117.36	107.147
1102	143.919	126.179	135.312
1103	215.533	168.682	145.958
1104	183.446	167.827	135.879
1105	159.107	157.346	154.608
1106	166.587	161.85	141.345
1107	224.356	241.461	144.745
1108	155.149	113.059	116.816
1109	171.01	190.618	158.107
1110	166.414	140.484	118.14
1111	183.187	146.685	128.483
1112	175.701	144.571	120.21
1113	169.329	105.476	119.108
1114	162.857	138.114	116.832
1115	167.69	163.937	131.61
1116	154.921	159.76	101.287
1117	164.719	135.188	133.677
1118	157.173	106.583	102.578
1119	160.702	129.393	123.836
1120	201.026	120.325	158.948
1121	151.367	167.93	145.321
1122	178.781	146.124	120.543
1123	156.309	156.602	121.697
1124	164.64	150.572	141.807
1125	166.369	143.784	102.883
1126	176.458	144.919	119.396
1127	203.263	182.622	159.442
1128	165.651	154.137	139.133
1129	154.133	130.704	130.223
1130	182.566	156.838	132.698
1131	168.513	144.452	137.038
1132	167.102	146.586	119.008
1133	163.379	140.497	128.412
1134	166.411	133.452	122.348
1135	152.714	167.049	132.369
1136	181.64	164.32	150.63
1137	163.08	120.527	143.609
1138	153.473	111.622	130.731
1139	162.889	169.231	132.544
1140	162.889	169.231	132.544
1141	181.971	184.388	129.775
1142	158.178	165.368	107.705
1143	170.195	161.973	136.369
1144	166.867	182.399	161.594
1145	168.766	144.004	115.179
1146	183.376	166.504	157.919
1147	159.546	150.746	153.758
1148	181.024	184.775	153.201
1149	155.624	141.861	129.36
1150	163.646	115.201	115.488
1151	172.5	161.443	116.067
1152	176.591	161.081	146.857
1153	168.87	142.528	138.258
1154	155.622	154.229	138.193
1155	164.685	157.765	170.903
1156	166.225	116.352	123.313
1157	223.008	144.544	144.701
1158	168.345	157.924	128.23
1159	176.904	164.181	141.342
1160	159.24	217.094	163.174
1161	162.179	134.171	149.471
1162	161.891	165.445	152.167
1163	155.278	155.393	144.218
1164	155.616	138.828	125.16
1165	182.351	191.903	163.678
1166	164.182	140.789	133.097
1167	186.94	143.602	113.013
1168	163.615	168.614	132.313
1169	163.615	168.614	132.313
1170	163.615	168.614	132.313
1171	195.658	175.12	139.928
1172	160.591	145.766	135.407
1173	166.762	136.867	115.506
1174	173.132	146.925	143.279
1175	178.805	140.967	126.536
1176	170.078	153.336	116.84
1177	194.272	121.6	140.81
1178	158.867	149.518	131.058
1179	171.922	142.095	108.478
1180	156.935	131.79	114.4
1181	167.362	114.38	91.421
1182	169.655	184.156	154.819
1183	171.041	179.865	144.423
1184	305.264	144.245	118.004
1185	155.848	148.994	128.962
1186	167.207	140.462	108.975
1187	167.762	154.491	127.37
1188	163.614	154.545	148.227
1189	160.541	144.756	147.311
1190	158.89	141.112	137.095
1191	172.16	133.549	112.468
1192	166.556	145.18	136.82
1193	162.598	197.435	167.32
1194	200.695	136.796	133.687
1195	168.045	116.194	131.862
1196	168.045	116.194	131.862
1197	168.045	116.194	131.862
1198	193.702	147.294	154.934
1199	200.004	177.714	123.06
1200	156.65	122.325	112.323
1201	241.683	167.763	152.249
1202	164.764	118.202	110.733
1203	177.044	156.751	151.094
1204	168.575	160.767	150.722
1205	164.56	133.576	119.399
1206	165.754	142.325	132.671
1207	175.9	159.886	153.264
1208	179.187	148.289	147.751
1209	161.921	135.53	120.951
1210	180.473	186.027	175.498
1211	193.105	125.589	125.138
1212	168.166	151.874	141.873
1213	197.106	140.187	123.298
1214	162.258	155.671	117.267
1215	161.252	153.925	134.569
1216	163.725	162.433	168.779
1217	179.282	169.009	114.121
1218	191.258	174.33	152.525
1219	162.132	157.006	152.247
1220	161.787	127.839	121.359
1221	182.405	139.664	135.467
1222	191.805	158.373	128.896
1223	191.805	158.373	128.896
1224	155.216	183.291	134.817
1225	151.286	148.047	115.228
1226	161.368	132.929	140.8
1227	168.203	141.714	111.68
1228	167.274	172.854	140.02
1229	183.796	167.538	137.218
1230	172.035	164.625	149.983
1231	162.626	145.494	139.861
1232	161.564	131.843	119.948
1233	209.384	164.607	118.432
1234	158.027	192.395	152.676
1235	172.378	146.142	137.316
1236	161.871	174.453	164.947
1237	178.957	150.291	135.941
1238	165.199	166.135	147.175
1239	169.404	149.138	122.339
1240	163.972	117.459	122.979
1241	170.394	165.6	141.446
1242	175.505	180.373	155.609
1243	166.805	121.926	128.617
1244	166.582	146.464	139.627
1245	165.996	183.518	164.956
1246	173.822	197.4	148.185
1247	159.324	180.582	148.91
1248	160.427	159.567	139.226
1249	164.3	144.268	133.643
1250	185.714	169.646	141.445
1251	179.609	136.269	145.404
1252	161.339	141.9	154.228
1253	181.025	161.139	129.783
1254	171.738	171.365	160.914
1255	177.455	145.034	138.785
1256	183.663	174.293	140.739
1257	175.795	143.828	121.588
1258	167.591	165.234	140.925
1259	168.094	167.336	152.867
1260	172.87	155.049	149.54
1261	174.946	154.591	153.589
1262	167.114	146.788	103.986
1263	174.369	124.368	107.853
1264	163.77	130.586	116.984
1265	174.049	138.76	127.204
1266	186.117	162.167	131.81
1267	168.351	138.101	133.704
1268	149.636	145.095	125.088
1269	169.004	151.673	141.798
1270	172.926	155.261	145.977
1271	163.491	150.991	125.255
1272	147.884	124.791	104.731
1273	163.969	152.897	135.685
1274	181.245	154.263	128.879
1275	154.368	132.587	109.765
1276	179.713	137.181	140.837
1277	171.034	159.771	144.573
1278	166.913	138.892	131.849
1279	153.714	120.815	117.667
1280	173.107	146.337	126.71
1281	182.093	166.758	137.157
1282	163.717	132.281	125.174
1283	183.531	152.297	114.524
1284	194.837	157.808	144.319
1285	157.862	154.449	130.562
1286	175.517	162.903	142.03
1287	169.907	123.16	116.426
1288	165.638	144.432	148.184
1289	163.56	145.248	134.366
1290	167.475	170.371	154.842
1291	166.735	122.455	106.443
1292	182.974	137.683	139.726
1293	166.383	153.795	149.565
1294	181.656	176.437	156.138
1295	160.824	144.169	131.996
1296	162.53	149.779	119.644
1297	167.746	195.269	198.881
1298	167.343	160.286	137.595
1299	183.285	172.689	143.914
1300	159.172	138.686	131.139
1301	173.224	222.565	190.033
1302	153.265	130.153	128.397
1303	181.077	199.212	164.845
1304	186.081	160.436	151.948
1305	175.825	196.181	133.531
1306	163.904	156.308	154.905
1307	179.378	116.112	109.179
1308	185.696	170.341	145.614
1309	178.076	134.788	138.252
1310	165.76	159.806	144.003
1311	168.964	128.413	129.721
1312	168.496	124.79	130.514
1313	158.094	154.722	152.779
1314	169.839	131.467	127.363
1315	170.475	171.376	140.106
1316	168.421	141.086	131.985
1317	165.8	157.938	154.285
1318	170.078	193.809	132.125
1319	166.748	157.566	148.463
1320	190.282	166.023	161.368
1321	186.827	183.625	170.565
1322	171.482	177.452	159.507
1323	184.744	154.213	143.871
1324	165.038	142.955	130.647
1325	193.386	129.35	141.904
1326	177.143	185.403	148.619
1327	192.703	150.409	120.989
1328	185.554	165.466	136.497
1329	180.313	151.016	162.719
1330	153.007	202.898	156.17
1331	167.442	131.034	123.459
1332	261.52	156.266	124.327
1333	170.446	147.312	136.983
1334	142.969	151.091	120.113
1335	169.907	169.071	151.312
1336	175.325	157.389	126.84
1337	163.886	178.297	118.779
1338	163.886	178.297	118.779
1339	163.886	178.297	118.779
1340	169.089	124.276	124.981
1341	194.799	132.368	120.728
1342	177.506	164.308	163.409
1343	188.16	143.992	118.063
1344	158.84	127.45	121.173
1345	162.605	146.746	122.228
1346	158.532	151.285	126.943
1347	162.26	130.144	126.081
1348	163.6	144.217	140.565
1349	180.903	160.486	136.88
1350	171.867	140.713	120.045
1351	171.798	140.526	151.511
1352	161.025	153.012	156.068
1353	160.512	153.465	117.419
1354	159.607	139.81	121.622
1355	165.998	156.468	162.037
1356	183.314	145.501	137.826
1357	169.102	184.418	147.893
1358	168.709	157.736	153.066
1359	179.901	143.417	116.183
1360	179.901	143.417	116.183
1361	179.901	143.417	116.183
1362	238.141	120.761	96.9773
1363	176.81	151.366	140.673
1364	172.481	165.926	145.331
1365	158.031	141.865	123.858
1366	163.06	160.546	134.02
1367	171.031	169.084	153.332
1368	183.635	151.113	135.315
1369	182.965	184.906	161.716
1370	185.985	166.859	158.653
1371	186.558	188.235	165.691
1372	168.822	165.94	142.406
1373	172.159	128.71	135.66
1374	165.252	138.838	125.966
1375	184.058	163.634	156.209
1376	175.812	136.641	119.159
1377	167.917	132.336	143.124
1378	203.683	157.374	138.91
1379	164.894	147.448	132.874
1380	170.373	166.908	139.553
1381	166.05	160.466	136.066
1382	161.493	179.021	129.729
1383	174.83	164.176	142.829
1384	175.632	135.877	117.528
1385	191.053	165.382	154.775
1386	183.753	239.709	198.021
1387	171.192	154.593	134.64
1388	167.994	106.018	99.9307
1389	163.764	195.481	161.498
1390	179.459	108.633	127.373
1391	170.259	160.14	156.878
1392	182.793	166.698	129.076
1393	178.355	143.426	155.333
1394	158.813	140.342	121.926
1395	162.993	148.346	121.071
1396	172.718	182.293	163.072
1397	158.409	141.978	135.978
1398	186.151	181.084	164.406
1399	178.581	153.611	142.508
1400	167.574	135.067	130.798
1401	190.421	190.21	117.247
1402	190.421	190.21	117.247
1403	181.181	213.89	155.827
1404	161.035	130.679	112.013
1405	173.882	134.098	139.58
1406	180.457	139.554	130.089
1407	164.551	185.765	154.103
1408	154.836	147.432	147.182
1409	176.839	143.413	119.931
1410	158.001	147.532	134.369
1411	158.001	147.532	134.369
1412	158.001	147.532	134.369
1413	169.864	171.308	131.244
1414	161.113	183.054	137.965
1415	172.614	202.346	143.058
1416	186.138	152.366	148.15
1417	178.788	174.433	144.705
1418	177.864	188.256	145.505
1419	169.78	123.921	129.379
1420	169.31	151.736	144.39
1421	169.31	151.736	144.39
1422	178.471	196.916	167.078
1423	184.843	181.641	119.113
1424	186.778	164.047	146.073
1425	194.544	156.526	145.279
1426	173.482	155.399	126.602
1427	176.66	167.392	157.061
1428	204.616	153.198	147.904
1429	164.627	151.624	129.943
1430	167.594	116.003	122.001
1431	166.823	142.789	142.957
1432	176.492	171.951	151.762
1433	156.856	144.602	128.066
1434	179.184	172.694	150.439
1435	166.74	140.016	115.83
1436	166.005	150.657	142.618
1437	177.774	150.96	155.055
1438	170.095	158.864	146.931
1439	152.456	153.882	127.109
1440	156.765	101.87	112.104
1441	175.16	147.495	146.655
1442	189.12	171.358	151.307
1443	164.65	140.429	129.163
1444	159.609	123.257	94.9631
1445	171.155	134.906	127.25
1446	184.059	141.336	125.498
1447	172.93	197.97	168.411
1448	179.553	145.594	106.586
1449	183.469	185.766	139.188
1450	173.292	149.286	150.353
1451	176.655	157.007	155.98
1452	149.748	149.006	149.574
1453	149.748	149.006	149.574
1454	149.748	149.006	149.574
1455	170.93	143.441	122.338
1456	169.758	138.132	119.7
1457	184.301	122.366	106.153
1458	166.543	135.808	134.813
1459	189.817	154.647	141.283
1460	182.002	179.228	150.243
1461	188.079	202.001	166.809
1462	198.17	195.022	169.96
1463	166.635	147.756	144.488
1464	182.276	136.956	119.126
1465	183.016	163.483	142.666
1466	169.315	147.957	130.649
1467	171.55	135.746	120.262
1468	176.243	205.311	151.962
1469	172.557	154.068	135.796
1470	176.519	171.375	136.39
1471	165.814	164.938	148.717
1472	167.365	124.349	130.254
1473	193.696	192.33	135.364
1474	166.079	162.531	143.444
1475	158.819	155.651	128.677
1476	166.286	156.633	145.743
1477	173.081	169.341	151.897
1478	177.369	138.399	114.359
1479	169.4	148.831	121.224
1480	151.446	112.28	109.53
1481	152.878	141.917	126.669
1482	172.959	162.766	117.832
1483	183.183	166.21	150.863
1484	177.739	200.715	172.642
1485	178.435	200.315	167.369
1486	187.625	169.956	128.856
1487	183.16	137.447	129.769
1488	159.62	174.342	145.985
1489	179.811	142.195	131.263
1490	189.282	150.684	143.279
1491	188.997	158.931	153.075
1492	158.906	124.766	102.139
1493	157.537	128.444	127.56
1494	174.91	160.453	132.435
1495	174.433	162.301	135.662
1496	161.343	160.948	133.251
1497	165.072	140.015	127.012
1498	245.768	134.513	133.746
1499	173.298	148.408	149.465
1500	158.233	126.625	105.763
1501	193.186	163.412	127.353
1502	167.786	153.651	135.249
1503	171.017	150.675	138.012
1504	167.998	152.768	143.561
1505	167.091	119.956	124.387
1506	197.153	206.798	161.367
1507	160.505	158.267	143.054
1508	170.437	164.912	134.236
1509	170.366	177.029	149.949
1510	175.557	159.838	135.654
1511	162.349	140.393	135.8
1512	189.876	176.995	133.369
1513	174.346	149.572	128.566
1514	163.175	155.89	142.997
1515	183.041	136.078	121.625
1516	183.041	136.078	121.625
1517	171.894	134.899	132.803
1518	175.998	150.514	163.628
1519	175.037	168.639	146.416
1520	170.944	164.203	174.07
1521	187.09	152.814	145.391
1522	157.791	153.833	130.174
1523	174.559	186.616	161.387
1524	173.378	125.192	117.71
1525	179.465	147.667	142.305
1526	190.42	158.491	176.407
1527	149.266	170.747	101.09
1528	177.115	174.403	156.296
1529	174.562	132.144	118.128
1530	214.021	148.286	142.154
1531	170.064	151.997	144.521
1532	175.454	146.788	142.38
1533	178.82	150.734	140.244
1534	170.7	133.57	126.831
1535	169.793	134.373	132.221
1536	283.667	169.587	127.635
1537	205.652	163.572	60.3466
1538	172.906	145.267	137.708
1539	181.552	172.358	142.456
1540	185.854	165.615	157.688
1541	167.753	185.221	157.354
1542	161.331	163.576	128.586
1543	161.331	163.576	128.586
1544	171.595	114.494	115.699
1545	183.716	152.834	148.627
1546	161.512	151.737	148.721
1547	161.512	151.737	148.721
1548	173.752	167.993	142.397
1549	176.58	194.447	160.07
1550	192.418	108.024	124.483
1551	161.617	127.946	121.372
1552	169.728	130.661	103.197
1553	168.938	120.522	148.363
1554	194.259	176.389	152.958
1555	169.751	134.057	136.844
1556	167.628	156.976	134.081
1557	182.105	157.439	126.538
1558	163.417	148.158	130.247
1559	161.736	127.399	116.097
1560	157.268	113.209	119.713
1561	176.279	150.657	143.959
1562	200.837	140.478	158.445
1563	179.373	141.196	100.324
1564	177.16	131.294	157.224
1565	172.005	164.251	149.044
1566	172.441	153.879	142.348
1567	169.384	162.29	117.802
1568	182.108	152.967	158.117
1569	167.923	156.959	144.13
1570	173.961	165.212	153.61
1571	177.513	145.462	144.239
1572	171.212	171.646	146.356
1573	182.447	181.47	115.406
1574	189.26	189.21	151.037
1575	193.327	159.257	147.049
1576	163.819	202.386	182.527
1577	209.326	121.877	137.241
1578	178.466	146.639	152.483
1579	168.192	138.719	132.717
1580	170.173	183.2	156.768
1581	182.489	159.167	150.191
1582	166.529	155.278	133.91
1583	171.009	154.669	144.783
1584	158.67	126.478	121.527
1585	192.926	195.829	182.865
1586	173.398	120.282	116.397
1587	165.431	127.558	119.155
1588	176.446	137.238	149.019
1589	177.427	142.702	116.949
1590	156.794	171.572	120.675
1591	169.25	160.224	126.162
1592	174.779	132.823	137.662
1593	176.75	163.743	141.383
1594	189.993	177.11	159.247
1595	182.979	161.407	141.784
1596	161.798	131.121	117.403
1597	195.683	173.156	139.861
1598	172.703	163.188	162.314
1599	184.348	159.124	149.271
1600	168.164	161.666	158.787
1601	233.828	146.884	119.947
1602	171.549	175.339	155.783
1603	186.683	136.251	125.226
1604	164.866	140.273	119.24
1605	179.337	162.676	150.4
1606	172.681	185.542	159.232
1607	184.499	163.685	138.172
1608	171.569	164.617	119.008
1609	171.569	164.617	119.008
1610	180.349	136.056	127.087
1611	182.354	170.512	149.694
1612	172.44	149.745	145.418
1613	182.008	191.176	161.092
1614	187.18	197.811	150.122
1615	174.152	151.21	142.091
1616	174.152	151.21	142.091
1617	183.695	117.836	113.961
1618	187.375	210.234	178.658
1619	169.109	148.819	126.038
1620	198.143	167.236	163.218
1621	176.822	162.793	133.409
1622	186.341	159.299	140.591
1623	158.437	156.259	130.892
1624	192.268	201.394	164.563
1625	179.789	175.775	145.043
1626	169.9	170.118	142.537
1627	169.668	147.177	119.177
1628	173.279	160.51	145.446
1629	184.09	166.684	139.052
1630	183.518	230.693	184.552
1631	160.926	159.373	151.161
1632	181.404	173.574	138.426
1633	177.742	176.893	182.076
1634	172.547	180.681	137.122
1635	181.693	183.363	161.799
1636	174.562	123.803	128.02
1637	178.9	169.015	158.007
1638	170.426	157.638	123.878
1639	167.876	138.226	135.375
1640	172.607	132.662	117.888
1641	186.78	188.67	168.673
1642	149.901	177.65	119.199
1643	191.559	223.748	163.228
1644	184.568	179.205	146.855
1645	173.425	152.715	141.747
1646	184.807	136.671	140.429
1647	162.158	183.808	134.555
1648	199.243	164.898	135.434
1649	167.675	159.219	146.497
1650	191.412	185.539	147.823
1651	163.153	195.565	144.019
1652	163.153	195.565	144.019
1653	163.153	195.565	144.019
1654	192.55	158.301	141.235
1655	182.198	160.705	134.66
1656	197.346	143.157	138.738
1657	203.732	180.442	141.109
1658	170.765	187.644	162.139
1659	179.534	151.212	137.327
1660	158.486	125.533	117.942
1661	172.272	125.083	124.471
1662	175.945	160.681	143.64
1663	166.924	156.747	106.96
1664	179.57	186.99	142.086
1665	173.187	137.334	128.645
1666	178.382	159.392	153.649
1667	177.451	159.417	142.278
1668	179.2	133.075	124.584
1669	190.443	153.71	155.558
1670	173.592	136.325	139.963
1671	181.248	181.794	165.658
1672	176.503	150.343	115.532
1673	178.477	161.06	119.892
1674	169.623	149.471	135.202
1675	190.944	187.367	149.062
1676	173.519	135.92	121.662
1677	192.193	159.462	130.253
1678	181.386	153.183	150.288
1679	184.002	129.467	121.557
1680	184.936	113.291	132.244
1681	179.418	143.978	133.461
1682	187.498	157.724	140.991
1683	199.977	171.152	138.854
1684	176.583	158.302	135.212
1685	174.009	142.454	128.983
1686	179.574	145.818	143.901
1687	170.941	165.06	132.918
1688	169.714	157.803	152.719
1689	167.172	143.665	136.528
1690	171.648	128.608	124.949
1691	203.938	154.415	129.702
1692	171.943	145.086	141.457
1693	178.405	189.768	189.804
1694	194.711	152.288	159.142
1695	177.817	149.444	129.612
1696	174.859	156.877	144.793
1697	184.146	138.459	115.685
1698	175.39	187.942	183.539
1699	181.523	163.028	126.535
1700	169.494	127.267	138.044
1701	172.618	127.911	122.647
1702	172.618	127.911	122.647
1703	157.52	142.731	134.631
1704	157.52	142.731	134.631
1705	200.048	218.577	162.18
1706	177.835	143.287	128.207
1707	175.244	119.345	129.205
1708	187.186	173.944	170.374
1709	183.004	150.773	152
1710	173.696	135.757	138.652
1711	179.914	160.249	158.348
1712	172.096	147.408	131.102
1713	162.944	149.347	128.75
1714	175.228	122.817	143.822
1715	264.129	180.064	74.4334
1716	189.697	150.462	141.91
1717	178.574	145.865	138.086
1718	173.299	131.529	109.676
1719	179.215	133.424	111.174
1720	168.542	192.09	126.728
1721	184.811	217.994	200.414
1722	197.758	157.215	137.204
1723	166.573	154.9	138.606
1724	162.417	131.349	121.601
1725	187.397	134.052	127.992
1726	164.444	161.979	140.339
1727	174.02	133.669	141.699
1728	180.61	192.993	157.251
1729	179.095	120.878	110.455
1730	177.781	159.313	128.569
1731	177.781	159.313	128.569
1732	176.882	150.074	132.21
1733	175.979	162.699	160.584
1734	168.924	130.57	131.041
1735	246.859	171.781	141.163
1736	171.531	136.922	114.203
1737	169.606	165.985	131.365
1738	169.066	125.064	125.163
1739	190.434	136.582	121.268
1740	153.194	187.672	113.902
1741	153.194	187.672	113.902
1742	153.194	187.672	113.902
1743	171.289	137.409	144.992
1744	166.329	158.1	133.36
1745	261.131	168.175	126.661
1746	178.543	146.346	143.809
1747	175.683	147.464	131.937
1748	165.587	125.774	112.779
1749	189.901	198.213	165.56
1750	204.648	159.091	160.057
1751	171.84	164.794	140.025
1752	190.51	144.715	130.594
1753	179.899	160.367	139.664
1754	177.955	197.345	156.853
1755	183.197	169.222	145.574
1756	160.58	166.792	136.092
1757	176.316	171.239	160.415
1758	164.66	141.306	133.618
1759	194.519	194.094	165.896
1760	190.037	137.925	136.64
1761	175.735	180.097	134.686
1762	174.756	148.636	130.355
1763	183.922	168.767	162.196
1764	173.264	133.001	120.239
1765	176.732	150.032	127.661
1766	179.801	144.431	134.647
1767	181.047	151.068	132.409
1768	171.048	145.555	127.049
1769	181.03	185.729	155.049
1770	183.165	162.734	170.77
1771	179.462	166.922	133.698
1772	168.624	135.95	122.293
1773	163.022	193.329	157.846
1774	174.614	170.961	143.232
1775	162.954	123.367	110.858
1776	179.574	128.064	110.6
1777	179.333	182.463	152.816
1778	185.913	138.066	144.052
1779	179.937	215.132	169.997
1780	169.66	137.717	132.74
1781	228.109	127.555	140.991
1782	187.845	138.446	133.146
1783	181.935	146.931	122.764
1784	172.728	180.914	154.854
1785	176.196	141.375	129.634
1786	182.462	145.557	140.858
1787	211.288	130.997	125.233
1788	165.427	158.587	152.917
1789	173.039	149.929	142.767
1790	186.753	155.227	145.862
1791	174.832	159.759	150.542
1792	167.826	129.061	130.127
1793	170.404	147.843	140.542
1794	182.423	148.607	131.691
1795	179.399	174.917	160.276
1796	258.856	167.306	133.457
1797	165.692	139.265	137.806
1798	178.337	133.584	124.597
1799	176.341	156.735	145.671
1800	200.889	205.249	191.73
1801	160.693	122.012	111.103
1802	203.621	170.319	119.848
1803	176.102	187.565	175.238
1804	186.522	167.276	152.015
1805	183.873	174.706	139.392
1806	175.342	120.967	89.9638
1807	177.835	163.507	154.447
1808	171.912	155.304	156.98
1809	176.878	143.964	138.952
1810	179.127	171.049	158.711
1811	177.935	178.25	168.519
1812	190.614	165.513	160.962
1813	179.418	156.918	132.428
1814	186.656	144.566	127.753
1815	178.029	161.087	140.714
1816	166.096	157.717	117.103
1817	176.995	139.538	143.24
1818	173.605	156.438	123.199
1819	186.192	158.406	132.844
1820	179.293	147.57	150.285
1821	196.058	180.517	140.587
1822	206.088	232.538	192.247
1823	198.561	154.475	188.504
1824	181.862	119.626	125.723
1825	177.065	185.269	156.052
1826	176.266	161.344	154.32
1827	177.134	148.099	134.387
1828	200.251	128.227	111.425
1829	214.594	196.459	126.519
1830	184.989	151.009	143.021
1831	188.112	149.227	129.035
1832	182.907	133.899	117.89
1833	186.145	174.154	146.374
1834	190.25	193.951	165.39
1835	181.497	173.897	144.186
1836	181.669	148.565	139.565
1837	177.633	153.67	130.333
1838	201.604	125.735	104.728
1839	230.82	191.802	164.675
1840	169.299	150.244	142.781
1841	169.593	152.584	150.96
1842	184.219	172.202	157.489
1843	184.778	202.517	166.372
1844	177.227	180.163	134.074
1845	173.785	179.271	156.795
1846	164.474	172.061	149.116
1847	195.093	132.658	146.792
1848	166.757	158.735	153.669
1849	172.365	155.606	147.945
1850	173.872	134.427	122.654
1851	193.22	175.388	168.476
1852	194.719	171.229	146.659
1853	172.613	147.989	138.713
1854	170.505	155.181	157.547
1855	189.064	126.411	126.189
1856	189.879	152.665	136.334
1857	164.969	160.81	145.923
1858	187.491	170.966	153.682
1859	171.528	150.638	137.486
1860	171.528	150.638	137.486
1861	171.528	150.638	137.486
1862	175.275	142.995	157.338
1863	186.105	131.341	130.758
1864	219.641	235.539	162.834
1865	185.515	157.456	144.763
1866	168.414	143.406	143.767
1867	168.414	143.406	143.767
1868	168.414	143.406	143.767
1869	215.966	181.813	124.081
1870	206.742	177.781	155.278
1871	181.852	143.128	135.329
1872	167.99	143.198	117.336
1873	173.301	121.355	126.306
1874	190.548	159.485	141.391
1875	176.19	180.237	166.573
1876	185.614	166.434	144.33
1877	169.288	133.453	132.743
1878	173.148	138.583	115.088
1879	175.453	201.734	149.805
1880	191.591	148.287	143.846
1881	192.451	161.975	133.855
1882	175.37	146.202	118.434
1883	184.094	143.025	146.413
1884	197.124	172.579	117.17
1885	199.087	150.614	151.392
1886	170.17	161.067	152.236
1887	163.313	141.332	132.61
1888	215.116	145.319	127.634
1889	180.481	121.433	115.807
1890	175.478	154.09	145.295
1891	166.722	160.87	124.566
1892	255.441	149.171	142.627
1893	178.093	157.067	135.157
1894	183.592	192.408	177.928
1895	257.625	174.777	144.613
1896	162.243	121.726	127.702
1897	179.36	165.732	145.861
1898	187.493	159.734	126.613
1899	171.086	146.275	142.998
1900	176.824	149.344	135.816
1901	177.797	133.898	120.845
1902	196.137	208.821	155.954
1903	196.316	152.865	156.587
1904	169.998	143.677	130.467
1905	186.329	152.123	134.142
1906	182.15	153.597	138.565
1907	192.222	110.724	131.433
1908	175.557	140.822	112.508
1909	166.435	152.013	152.96
1910	213.968	156.61	148.207
1911	170.915	168.191	137.38
1912	184.662	149.913	153.287
1913	189.067	173.266	146.122
1914	177.314	151.439	148.618
1915	185.306	154.145	134.07
1916	188.952	183.999	165.306
1917	185.37	172.611	152.033
1918	186.022	171.926	173.236
1919	188.014	149.704	127.564
1920	177.934	119.475	114.701
1921	173.857	222.529	156.682
1922	191.713	152.758	151.595
1923	184.829	176.859	174.379
1924	171.409	138.484	136.853
1925	180.49	197.07	152.898
1926	176.88	142.31	130.267
1927	177.922	144.755	128.255
1928	187.877	198.351	158.349
1929	223.091	140.624	133.303
1930	192.254	181.8	132.49
1931	179.918	161.174	144.022
1932	194.303	188.722	155.986
1933	183.364	155.159	148.877
1934	179.903	124.567	130.347
1935	164.022	154.764	152.629
1936	183.183	200.233	144.682
1937	185.409	126.124	132.648
1938	199.009	173.505	157.738
1939	189.492	152.002	138.786
1940	176.818	219.456	166.207
1941	226.591	146.285	120.529
1942	193.382	177.147	151.872
1943	176.15	157.937	146.971
1944	180.131	153.072	126.036
1945	180.131	153.072	126.036
1946	180.311	169.93	163.218
1947	199.388	188.999	158.173
1948	183.944	143.783	150.889
1949	189.905	176.515	158.975
1950	191.587	145.75	129.505
1951	162.957	150.15	151.519
1952	187.505	142.894	128.021
1953	275.827	196.223	142.513
1954	197.967	143.022	139.315
1955	189.528	219.056	167.238
1956	188.815	160.689	135.142
1957	193.632	149.308	130.769
1958	186.823	157.145	148.031
1959	173.66	144.84	131.73
1960	180.246	175.835	152.767
1961	184.695	135.905	133.383
1962	192.475	160.314	156.196
1963	187.802	175.646	153.79
1964	196.094	166.255	131.81
1965	181.399	202.799	181.365
1966	181.399	202.799	181.365
1967	181.399	202.799	181.365
1968	221.467	131.248	118.503
1969	183.398	167.039	164.369
1970	177.658	147.411	135.33
1971	188.284	159.482	151.05
1972	181.008	206.795	140.929
1973	195.586	173.946	171.911
1974	190.523	187.859	161.027
1975	196.362	172.439	160.906
1976	181.02	153.502	156.207
1977	182.178	182.374	163.91
1978	159.124	121.833	122.922
1979	164.453	160.156	152.111
1980	170.59	143.683	116.35
1981	180.13	150.322	154.74
1982	168.991	157.584	127.262
1983	185.91	173.507	173
1984	172.36	173.311	133.129
1985	182.14	180.385	138.961
1986	177.779	152.816	138.674
1987	179.027	198.175	159.807
1988	194.964	182.93	180.668
1989	172.611	139.2	156.034
1990	187.987	170.203	147.396
1991	171.936	135.045	139.559
1992	189.074	144.213	148.972
1993	178.777	159.643	110.28
1994	160.753	134.981	131.651
1995	194.868	179.489	157.582
1996	281.16	122.369	113.956
1997	182.18	132.885	126.456
1998	194.493	178.055	143.538
1999	226.223	190.339	161.798
[truncated: 11,802 more rows]

## Sheet: Figure3C_mean_every100
Image number	Mean Major	Mean Middle	Mean Minor	MWAB Major	MWAB Middle	MWAB Minor	out of box
100	126.322	132.658	113.912	18.1864	21.2455	17.5526	0
200	141.653	137.506	122.332	17.0686	14.9647	13.3358	0
300	147.482	146.334	130.069	9.48033	15.2455	11.709	0
400	150.601	147.674	129.404	9.1056	14.6239	12.4518	0
500	153.223	145.885	131.21	8.8536	13.9028	12.9274	0
600	156.742	147.888	131.756	8.65313	16.03	11.9193	0
700	157.182	145.981	131.557	7.87166	13.8535	11.9142	0
800	163.049	151.919	135.363	11.2248	15.3456	13.1637	0
900	162.2	150.533	134.343	9.8157	16.062	14.9407	0
1000	166.093	149.229	133.728	11.1471	15.119	13.2589	0
1100	168.362	150.431	137.598	9.08654	14.0637	13.3694	0
1200	171.262	150.463	133.012	12.3673	17.8766	12.7996	0
1300	171.551	152.7	136.431	9.40083	14.2405	12.7986	0
1400	174.204	155.909	138.702	10.1999	17.353	14.4436	0
1500	173.424	156.4	136.796	10.0154	17.8388	13.1104	0
1600	176.436	153.844	138.696	10.1373	15.5336	13.9885	0
1700	178.745	161.127	140.642	8.41759	17.3697	12.6423	0
1800	180.295	155.508	137.638	11.8416	18.6378	13.5069	0
1900	183.794	158.159	141.471	11.7605	16.4821	13.3661	0
2000	186.716	163.094	145.647	10.9078	19.842	13.9958	0
2100	183.895	157.153	140.221	11.5752	16.6287	13.8093	0
2200	186.823	154.913	137.454	13.0297	17.0135	14.1306	0
2300	186.695	159.235	141.747	9.27532	18.583	16.5321	0
2400	191.002	161.141	141.123	12.9046	17.4595	12.7403	0
2500	190.89	159.175	142.52	11.4416	16.795	14.7033	0
2600	189.484	160.396	143.426	9.5125	18.9223	13.2767	0
2700	193.138	159.916	144.362	8.70927	17.0534	14.1315	0
2800	192.02	161.609	146.571	9.39396	15.048	12.6017	0
2900	191.169	162.271	142.264	8.49327	18.9082	14.0132	0
3000	196.45	161.709	143.577	12.0686	19.9811	14.8245	0
3100	197.187	165.355	147.682	10.0561	17.4566	15.0467	0
3200	198.327	168.626	148.028	11.0331	18.4653	13.2068	0
3300	198.032	171.695	148.929	10.5855	18.9533	14.9351	0
3400	197.81	163.572	143.898	11.273	16.9403	13.9362	0
3500	199.382	168.014	148.885	10.3713	18.5673	13.9613	0
3600	202.042	165.347	148.353	10.1688	17.0009	13.5718	0
3700	205.864	171.186	149.472	14.0142	21.3025	16.476	0
3800	204.091	169.227	149.667	10.9099	20.4969	15.612	0
3900	203.28	171.76	149.223	9.64973	18.0018	12.1846	1
4000	208.402	176.179	152.36	12.1251	21.1185	14.9797	0
4100	207.028	166.638	145.024	12.2984	20.7476	15.469	0
4200	209.314	171.422	151.944	9.07989	16.6142	12.4651	0
4300	211.347	174.555	148.227	8.50924	19.1008	12.9999	0
4400	209.042	167.375	150.842	10.011	17.9806	12.1242	0
4500	213.516	175.4	151.782	8.79735	18.089	14.1496	0
4600	213.721	179.733	155.607	8.78638	19.8746	15.5573	0
4700	212.93	175.355	153.254	9.27016	21.6427	13.7735	0
4800	216.342	176.375	156.151	10.7205	21.0331	14.9777	0
4900	216.521	175.543	152.684	11.4187	18.7086	14.0062	0
5000	220.121	177.51	156.295	11.4522	19.1287	14.2801	0
5100	219.457	176.652	153.784	9.22511	22.2223	13.8048	0
5200	222.709	181.686	155.995	10.4079	20.6829	14.5339	0
5300	224.724	185.353	157.656	9.97499	23.6762	14.17	0
5400	225.016	181.528	157.028	9.25394	18.2656	14.1622	0
5500	225.486	180.054	154.137	12.3391	18.3233	14.7279	0
5600	227.729	182.583	159.562	11.1801	21.0308	14.2001	0
5700	228.273	182.567	157.544	10.0823	23.3228	15.4294	0
5800	228.277	185.2	157.371	11.1635	19.9831	15.7528	0
5900	232.505	191.193	158.787	12.4799	22.7179	15.4694	0
6000	234.498	185.58	159.832	10.4217	22.7149	15.6696	0
6100	241.041	183.74	159.417	13.9502	19.9757	14.5342	0
6200	239.403	187.919	161.921	11.4522	21.0174	15.8027	0
6300	236.823	186.091	159.067	11.6613	19.5061	15.9065	0
6400	237.208	187.868	158.5	11.5997	22.7377	16.0548	0
6500	243.898	191.912	161.533	11.443	21.7859	14.9616	1
6600	240.943	187.352	156.946	10.9578	22.8827	16.3179	0
6700	247.312	191.788	164.451	11.1398	22.5354	18.2408	0
6800	245.423	189.196	162.199	11.4215	22.0131	14.0385	0
6900	249.457	191.7	160.848	11.7769	26.7773	16.5703	0
7000	250.476	190.925	162.621	11.156	22.9688	14.5265	0
7100	251.229	193.533	159.786	12.5701	22.9837	17.8457	0
7200	252.966	188.245	163.249	10.7503	21.4761	15.985	0
7300	252.749	189.901	162.634	13.4315	24.9497	16.7706	0
7400	255.137	194.935	159.418	13.4494	24.0191	15.6778	0
7500	255.762	198.546	161.186	12.3821	26.7488	16.9336	0
7600	257.467	191.189	159.638	11.7356	24.3157	15.7553	0
7700	261.41	193.659	162.757	12.8664	23.6407	16.9737	0
7800	267.335	200.595	165.556	15.4907	24.823	15.7695	0
7900	266.44	193.723	163.268	17.0969	22.005	16.6229	0
8000	263.898	193.105	160.985	15.4164	21.6112	18.3871	0
8100	263.705	193.434	161	13.8392	25.0926	18.4015	0
8200	269.518	196	161.981	14.4723	23.4103	15.7214	0
8300	272.213	202.667	166.265	17.364	26.4091	19.3727	0
8400	278.438	197.167	163.998	14.6936	24.2195	17.1801	0
8500	274.873	196.669	160.874	14.7407	28.5095	15.5985	0
8600	273.962	194.981	157.044	16.1029	30.1265	19.9586	0
8700	280.746	194.18	160.838	14.3425	24.8653	19.3355	0
8800	276.145	196.024	157.06	22.8805	27.7399	19.1624	0
8900	283.945	197.831	162.67	14.6922	26.8869	17.3188	0
9000	276.422	195.467	157.136	18.9313	26.531	17.8516	0
9100	278.407	199.656	156.946	21.1368	28.8669	18.0671	0
9200	284.705	192.934	157.798	21.0213	27.7517	16.3036	0
9300	284.54	201.687	161.227	16.8246	27.8227	16.8585	0
9400	285.159	193.123	157.474	17.8182	24.7822	18.0259	0
9500	291.511	197.938	156.505	19.4426	28.7788	16.4369	0
9600	286.399	197.143	158.426	19.787	27.2783	19.5985	1
9700	293.856	202.703	163.054	20.9678	24.4205	16.726	0
9800	297	201.315	161.463	16.2913	27.4007	16.1988	1
9900	290.012	198.515	155.809	22.729	31.9735	17.2293	1
10000	295.624	197.78	156.902	24.3314	28.6579	18.4012	0
10100	289.938	207.791	156.311	20.0208	28.5448	17.9727	0
10200	299.488	201.055	161.41	21.3982	27.7174	17.8749	0
10300	298.457	202.311	159.258	23.1138	31.1374	17.2197	0
10400	296.311	203.59	161.858	23.9892	27.7692	17.1019	1
10500	299.688	210.663	157.951	22.0067	33.5496	17.0107	0
10600	301.308	202.196	162.648	22.7302	24.6788	15.4528	1
10700	302.939	207.72	158.466	20.9463	29.1046	15.5774	1
10800	299.844	210.575	158.553	21.7651	31.9668	17.055	1
10900	302.364	206.802	159.112	25.1898	27.7321	17.7362	1
11000	302.583	210.105	163.409	22.6099	29.4948	17.9294	0
11100	308.152	202.726	163.711	20.9014	28.0347	15.7124	1
11200	313.485	214.521	162.56	25.1249	28.2778	15.4141	1
11300	304.467	218.694	161.621	24.0313	32.7981	19.1409	1
11400	310.364	219.093	165.325	21.2562	34.5674	17.9725	1
11500	307.769	205.34	164.409	24.139	29.612	16.7105	1
11600	317.604	214.29	166.681	23.8654	28.8783	16.5593	0
11700	310.623	223.891	166.992	24.7269	29.622	16.6343	1
11800	314.596	214.755	161.861	25.3703	31.9108	15.7271	0
11900	311.7	219.6	168.029	25.8058	30.2573	16.7104	1
12000	320.467	229.159	169.091	22.4427	32.3284	17.5871	1
12100	321.896	217.456	168.825	22.8537	26.0282	15.0918	1
12200	313.873	227.375	168.97	27.5764	31.3477	18.2505	1
12300	318.145	225.834	170.025	25.832	32.3842	17.2621	1
12400	319.437	226.621	168.639	25.3635	32.6201	15.7245	1
12500	328.25	219.488	167.132	27.5212	32.6031	14.2169	1
12600	317.66	222.246	171.333	29.8013	28.1901	16.6886	1
12700	316.643	233.796	179.388	23.5302	31.6361	16.8295	1
12800	314.043	230.9	175.275	26.0495	31.9049	19.3516	1
12900	314.27	224.5	174.002	24.6497	28.8239	16.6725	1
13000	308.761	234.829	177.541	25.9202	28.7782	16.5523	1
13100	316.759	231.452	176.605	26.9447	27.5258	15.8762	1
13200	319.295	225.288	174.761	27.1181	29.9032	16.9447	1
13300	322.46	232.621	171.484	27.8466	36.1188	16.6738	1
13400	318.012	235.64	177.435	31.2213	33.1962	19.1482	1
13500	318.68	234.537	174.303	25.6707	28.3108	15.4714	1
13600	323.205	229.231	175.992	28.7984	28.368	15.7781	1
13700	319.68	234.608	179.373	29.2171	31.1554	15.6385	1
13800	320.314	245.365	178.831	29.9825	36.4359	17.8841	1

## Sheet: Figure3D_raw
	Elongation	Out of box?
1	0.950563	0
2	1.24107	0
3	1.17208	0
4	0.924852	0
5	1.04952	0
6	1.08978	0
7	0.878457	0
8	1.31099	0
9	1.06159	0
10	1.53136	0
11	1.48268	0
12	1.11915	0
13	1.30135	0
14	0.930403	0
15	0.931224	0
16	1.39777	0
17	0.933716	0
18	4.10237	0
19	0.960124	0
20	1.37041	0
21	0.910504	0
22	0.98727	0
23	1.61025	0
24	0.942214	0
25	1.23141	0
26	1.23141	0
27	0.796125	0
28	1.1603	0
29	0.762282	0
30	0.918323	0
31	1.05063	0
32	1.2219	0
33	1.12722	0
34	0.763459	0
35	0.908341	0
36	1.04631	0
37	0.953483	0
38	1.06328	0
39	0.943177	0
40	1.14685	0
41	0.967541	0
42	1.27569	0
43	1.05915	0
44	0.707938	0
45	1.24561	0
46	1.28903	0
47	0.981553	0
48	1.15813	0
49	1.09049	0
50	1.33212	0
51	2.6597	0
52	1.55344	0
53	0.958809	0
54	1.14295	0
55	1.13396	0
56	1.14266	0
57	1.18414	0
58	1.16069	0
59	1.39301	0
60	0.909742	0
61	0.942939	0
62	1.04814	0
63	1.10286	0
64	0.969198	0
65	1.46827	0
66	1.04742	0
67	1.11336	0
68	1.13266	0
69	1.00055	0
70	1.01541	0
71	0.939924	0
72	1.01805	0
73	1.2805	0
74	1.11741	0
75	1.14097	0
76	1.37445	0
77	1.30633	0
78	1.14837	0
79	1.1235	0
80	1.22543	0
81	1.09308	0
82	1.03194	0
83	1.15716	0
84	1.01272	0
85	1.16013	0
86	1.04979	0
87	1.1296	0
88	1.15132	0
89	0.985121	0
90	1.01757	0
91	0.967774	0
92	0.964787	0
93	0.940463	0
94	0.940463	0
95	0.940463	0
96	0.990877	0
97	0.990877	0
98	0.990877	0
99	0.944954	0
100	1.21457	0
101	1.01171	0
102	1.09328	0
103	2.0331	0
104	0.651558	0
105	1.01708	0
106	1.0001	0
107	1.14142	0
108	1.16131	0
109	1.15898	0
110	0.943367	0
111	1.03881	0
112	1.20011	0
113	0.913713	0
114	1.22746	0
115	1.59324	0
116	1.20429	0
117	1.03709	0
118	1.06874	0
119	1.03571	0
120	1.09084	0
121	0.985495	0
122	1.22033	0
123	1.0776	0
124	1.06226	0
125	0.980831	0
126	0.929801	0
127	1.0796	0
128	1.00655	0
129	1.00655	0
130	1.00655	0
131	1.14742	0
132	1.092	0
133	1.05804	0
134	1.5258	0
135	1.04337	0
136	1.40808	0
137	1.17723	0
138	1.18993	0
139	1.15913	0
140	1.07236	0
141	0.93804	0
142	1.10766	0
143	1.09657	0
144	1.16145	0
145	1.47128	0
146	0.882943	0
147	0.985145	0
148	1.13183	0
149	0.934361	0
150	1.39183	0
151	0.97347	0
152	1.15193	0
153	1.31568	0
154	1.19964	0
155	1.05704	0
156	1.1478	0
157	1.22952	0
158	0.980515	0
159	1.12747	0
160	3.17975	1
161	1.07267	0
162	1.20745	0
163	1.11324	0
164	1.07602	0
165	1.04014	0
166	1.03768	0
167	1.26125	0
168	1.26443	0
169	1.04425	0
170	1.08523	0
171	1.22587	0
172	1.156	0
173	1.44992	0
174	2.01208	0
175	1.20805	0
176	1.18486	0
177	1.05836	0
178	1.28444	0
179	1.09841	0
180	1.23806	0
181	1.36695	0
182	1.41741	0
183	1.35257	0
184	1.02694	0
185	1.41864	0
186	0.999624	0
187	1.11697	0
188	1.09146	0
189	0.988658	0
190	1.11668	0
191	1.44014	0
192	1.34906	0
193	1.4117	0
194	0.749818	0
195	1.03634	0
196	1.41965	0
197	1.33117	0
198	1.16559	0
199	1.33891	0
200	1.15487	0
201	1.10703	0
202	1.27139	0
203	1.41535	0
204	1.15323	0
205	1.90423	0
206	1.1564	0
207	1.0846	0
208	1.01225	0
209	1.19502	0
210	1.19502	0
211	1.11944	0
212	1.19212	0
213	1.24587	0
214	1.07141	0
215	1.15948	0
216	1.04425	0
217	1.38399	0
218	1.07408	0
219	1.0799	0
220	0.956026	0
221	1.33486	0
222	1.13187	0
223	1.32385	0
224	1.13773	0
225	1.23627	0
226	1.2077	0
227	0.967238	0
228	0.967238	0
229	1.25415	0
230	1.10502	0
231	1.24269	0
232	1.08514	0
233	1.08514	0
234	1.21781	0
235	1.08082	0
236	1.19053	0
237	1.15007	0
238	1.15921	0
239	1.03963	0
240	1.03963	0
241	1.03963	0
242	1.07771	0
243	1.25988	0
244	1.20831	0
245	1.07339	0
246	1.18261	0
247	1.18261	0
248	1.13236	0
249	0.937997	0
250	0.937997	0
251	0.937997	0
252	1.07696	0
253	1.11538	0
254	1.11746	0
255	1.0006	0
256	1.1835	0
257	1.24144	0
258	0.955857	0
259	1.04207	0
260	1.13667	0
261	1.13667	0
262	1.13418	0
263	1.21762	0
264	1.01969	0
265	1.01211	0
266	1.17761	0
267	1.43761	0
268	0.896446	0
269	0.946521	0
270	1.31571	0
271	0.991517	0
272	1.30783	0
273	1.06944	0
274	1.21071	0
275	1.30272	0
276	1.06483	0
277	1.33787	0
278	1.04961	0
279	0.996313	0
280	1.04278	0
281	1.08593	0
282	1.23439	0
283	1.1061	0
284	1.56605	0
285	0.888422	0
286	1.14296	0
287	1.18636	0
288	1.18976	0
289	1.20551	0
290	1.84705	0
291	0.986636	0
292	1.09093	0
293	1.10702	0
294	1.04265	0
295	1.01439	0
296	1.09732	0
297	1.2799	0
298	1.11135	0
299	1.23963	0
300	1.0664	0
301	1.0664	0
302	1.07401	0
303	1.17741	0
304	1.25563	0
305	1.10836	0
306	0.978371	0
307	1.20179	0
308	1.15846	0
309	1.18658	0
310	1.23682	0
311	1.27749	0
312	1.04076	0
313	1.04076	0
314	1.02952	0
315	1.20565	0
316	1.27319	0
317	1.12047	0
318	0.905859	0
319	0.905859	0
320	1.25891	0
321	1.20811	0
322	0.947932	0
323	0.939013	0
324	1.24143	0
325	1.34824	0
326	1.07385	0
327	1.06867	0
328	1.00607	0
329	1.15084	0
330	1.22596	0
331	1.0942	0
332	1.03417	0
333	1.10959	0
334	1.1313	0
335	1.45185	0
336	1.38175	0
337	1.33976	0
338	1.10975	0
339	1.06467	0
340	1.11732	0
341	1.2166	0
342	1.19401	0
343	1.04393	0
344	0.932489	0
345	1.27149	0
346	1.18097	0
347	0.996872	0
348	1.06475	0
349	1.15929	0
350	1.52859	0
351	1.11726	0
352	1.10521	0
353	1.3698	0
354	1.00768	0
355	1.04791	0
356	1.49379	0
357	1.22444	0
358	1.38731	0
359	1.33834	0
360	1.28258	0
361	1.11024	0
362	1.26931	0
363	1.26931	0
364	1.07799	0
365	1.11077	0
366	1.25498	0
367	1.37204	0
368	1.18453	0
369	1.43723	0
370	1.57482	0
371	1.08288	0
372	1.11528	0
373	1.08222	0
374	0.931342	0
375	1.2276	0
376	1.08129	0
377	0.938977	0
378	1.86565	0
379	1.06002	0
380	1.23017	0
381	0.901101	0
382	1.06707	0
383	1.17357	0
384	1.45632	0
385	1.22415	0
386	1.70174	0
387	1.15305	0
388	1.25095	0
389	1.31202	0
390	1.2186	0
391	1.17386	0
392	1.46322	0
393	0.966645	0
394	1.56851	0
395	1.00399	0
396	1.13211	0
397	1.12557	0
398	1.09616	0
399	1.18695	0
400	1.15591	0
401	1.17322	0
402	0.975293	0
403	1.23445	0
404	1.25336	0
405	1.10652	0
406	1.02857	0
407	0.975619	0
408	1.46688	0
409	1.36667	0
410	1.12748	0
411	1.45463	0
412	1.21576	0
413	1.03268	0
414	1.16781	0
415	1.1609	0
416	1.15059	0
417	1.1821	0
418	1.11946	0
419	1.14647	0
420	0.970547	0
421	1.18827	0
422	1.08605	0
423	1.30698	0
424	1.19384	0
425	1.23232	0
426	1.33659	0
427	1.41406	0
428	1.16793	0
429	1.00802	0
430	1.02174	0
431	0.970747	0
432	1.05274	0
433	1.37639	0
434	1.10677	0
435	1.11803	0
436	1.11803	0
437	1.22201	0
438	1.21016	0
439	1.11523	0
440	1.11317	0
441	1.22	0
442	1.15451	0
443	1.67191	0
444	1.13308	0
445	0.946388	0
446	1.1281	0
447	0.954573	0
448	1.15701	0
449	0.974538	0
450	1.07474	0
451	1.2688	0
452	1.61495	0
453	1.25053	0
454	1.31593	0
455	1.17847	0
456	1.34715	0
457	1.15956	0
458	1.69009	0
459	1.48181	0
460	1.6068	0
461	1.34672	0
462	1.01236	0
463	1.26038	0
464	1.27628	0
465	1.27461	0
466	1.16066	0
467	1.33623	0
468	1.09813	0
469	1.07695	0
470	1.16006	0
471	1.16006	0
472	1.16006	0
473	1.21834	0
474	1.16892	0
475	1.23278	0
476	1.23476	0
477	1.61575	0
478	1.13152	0
479	1.05174	0
480	1.12115	0
481	1.09263	0
482	1.18872	0
483	1.1583	0
484	1.1034	0
485	0.958599	0
486	1.11345	0
487	1.27333	0
488	1.0437	0
489	0.986873	0
490	1.19901	0
491	1.1538	0
492	1.09381	0
493	1.10835	0
494	1.1856	0
495	1.11235	0
496	1.08879	0
497	0.886824	0
498	1.37433	0
499	0.931172	0
500	1.20603	0
501	1.29762	0
502	1.27409	0
503	1.28098	0
504	1.14952	0
505	1.16379	0
506	1.14299	0
507	0.858573	0
508	1.14638	0
509	1.15781	0
510	1.19685	0
511	1.14288	0
512	1.06462	0
513	1.19192	0
514	1.53759	0
515	1.16855	0
516	1.33096	0
517	1.13518	0
518	1.4406	0
519	1.04024	0
520	1.19917	0
521	0.966487	0
522	1.23736	0
523	1.25483	0
524	1.193	0
525	1.193	0
526	1.30384	0
527	1.14338	0
528	1.27771	0
529	1.11104	0
530	1.21988	0
531	1.4983	0
532	1.18565	0
533	1.032	0
534	1.10708	0
535	1.2851	0
536	1.30845	0
537	1.33827	0
538	1.20657	0
539	1.08938	0
540	1.59189	0
541	1.183	0
542	1.35084	0
543	1.13409	0
544	1.18965	0
545	1.14527	0
546	1.15994	0
547	1.31164	0
548	1.31534	0
549	1.17099	0
550	1.34137	0
551	1.09421	0
552	0.883859	0
553	1.1344	0
554	1.25482	0
555	1.1689	0
556	1.06816	0
557	1.26618	0
558	1.16313	0
559	1.32586	0
560	1.10664	0
561	1.28725	0
562	1.01946	0
563	1.16433	0
564	1.04763	0
565	1.19721	0
566	1.20349	0
567	1.24924	0
568	1.20254	0
569	1.41014	0
570	1.5055	0
571	1.15445	0
572	1.20282	0
573	1.17879	0
574	1.47905	0
575	1.22342	0
576	1.08913	0
577	1.31304	0
578	0.922888	0
579	1.282	0
580	1.22817	0
581	1.25495	0
582	1.0515	0
583	1.32343	0
584	1.15642	0
585	1.23211	0
586	1.20491	0
587	1.16218	0
588	1.01006	0
589	1.02575	0
590	1.02575	0
591	1.22115	0
592	1.04564	0
593	1.09485	0
594	1.4483	0
595	1.30886	0
596	1.26743	0
597	0.975341	0
598	1.07363	0
599	1.17931	0
600	1.57085	0
601	1.21077	0
602	1.06761	0
603	1.16646	0
604	1.04727	0
605	1.31017	0
606	1.37945	0
607	1.27946	0
608	1.56641	0
609	1.28277	0
610	1.03232	0
611	1.27838	0
612	1.03278	0
613	1.2421	0
614	1.0449	0
615	1.20593	0
616	1.47009	0
617	1.54717	0
618	1.22483	0
619	1.07883	0
620	1.23888	0
621	1.12758	0
622	1.11097	0
623	1.10098	0
624	1.47037	0
625	1.57431	0
626	1.30105	0
627	1.17875	0
628	1.27379	0
629	1.20076	0
630	1.42376	0
631	1.35692	0
632	1.29258	0
633	1.09982	0
634	1.24598	0
635	1.09798	0
636	1.14639	0
637	1.30511	0
638	1.2101	0
639	1.22842	0
640	0.982184	0
641	0.982184	0
642	0.982184	0
643	1.12641	0
644	1.1841	0
645	1.17867	0
646	1.1988	0
647	1.09246	0
648	1.14311	0
649	1.26341	0
650	1.25712	0
651	0.996696	0
652	1.31015	0
653	1.10136	0
654	1.09489	0
655	0.964697	0
656	1.3034	0
657	1.23057	0
658	1.09126	0
659	1.2595	0
660	0.994828	0
661	1.33182	0
662	1.17429	0
663	1.17664	0
664	1.17664	0
665	1.14684	0
666	1.279	0
667	1.2491	0
668	1.44715	0
669	1.17845	0
670	1.31975	0
671	1.36892	0
672	1.04643	0
673	1.16359	0
674	1.12106	0
675	1.28447	0
676	1.14962	0
677	1.30845	0
678	0.951782	0
679	1.38935	0
680	1.27279	0
681	1.05402	0
682	1.13838	0
683	1.18653	0
684	1.72944	0
685	1.13896	0
686	1.03739	0
687	1.15117	0
688	1.16451	0
689	1.33979	0
690	1.06579	0
691	1.12663	0
692	1.21557	0
693	1.15153	0
694	1.08987	0
695	1.14609	0
696	1.26183	0
697	0.990282	0
698	1.13827	0
699	1.37344	0
700	1.59555	0
701	1.06588	0
702	1.66209	0
703	1.2026	0
704	1.20018	0
705	1.2161	0
706	1.13564	0
707	1.36894	0
708	1.01006	0
709	1.10387	0
710	1.03205	0
711	1.14696	0
712	1.37564	0
713	0.951394	0
714	1.22749	0
715	1.39879	0
716	1.28455	0
717	1.4425	0
718	1.30432	0
719	1.27399	0
720	1.01028	0
721	1.05524	0
722	1.05524	0
723	1.05524	0
724	1.12333	0
725	1.22136	0
726	1.27652	0
727	1.49132	0
728	1.02207	0
729	1.09227	0
730	1.17432	0
731	1.38421	0
732	1.08561	0
733	1.37797	0
734	1.25734	0
735	1.36636	0
736	1.23852	0
737	1.3795	0
738	1.31494	0
739	1.21151	0
740	1.06649	0
741	1.14686	0
742	1.15749	0
743	1.41187	0
744	1.36172	0
745	1.28024	0
746	1.1501	0
747	1.18978	0
748	1.17514	0
749	1.16678	0
750	1.40892	0
751	1.32062	0
752	1.27518	0
753	1.22751	0
754	1.36135	0
755	1.40488	0
756	1.22914	0
757	1.11254	0
758	1.16339	0
759	1.06865	0
760	1.24479	0
761	1.19692	0
762	0.981477	0
763	1.08863	0
764	1.28702	0
765	1.35718	0
766	1.63722	1
767	1.14393	0
768	1.48674	0
769	1.19386	0
770	1.11814	0
771	0.921723	0
772	1.03021	0
773	1.11945	0
774	1.20554	0
775	1.09745	0
776	1.33903	0
777	1.55657	0
778	1.04416	0
779	1.01502	0
780	1.09965	0
781	1.03055	0
782	1.05828	0
783	1.15944	0
784	1.35511	0
785	1.05747	0
786	1.26332	0
787	1.1736	0
788	1.52229	0
789	1.29275	0
790	0.928708	0
791	1.08858	0
792	1.06983	0
793	1.15506	0
794	0.912981	0
795	1.31202	0
796	1.22096	0
797	1.60878	0
798	1.67331	0
799	1.35277	0
800	1.37004	0
801	1.29214	0
802	1.32489	0
803	1.39485	0
804	1.43161	0
805	1.19541	0
806	1.23097	0
807	1.00458	1
808	1.47315	0
809	1.51295	0
810	1.07933	0
811	1.05305	0
812	1.15729	0
813	1.20955	0
814	1.34955	0
815	0.85362	0
816	1.29072	0
817	1.17281	0
818	1.02792	0
819	1.38981	0
820	1.06682	0
821	0.883851	0
822	1.28933	0
823	1.20064	0
824	1.25067	0
825	0.823051	0
826	1.13104	0
827	1.36562	0
828	1.21261	0
829	1.18976	0
830	1.00566	0
831	1.23138	0
832	1.26251	0
833	1.32197	0
834	1.31736	0
835	1.28706	0
836	1.32709	0
837	1.08324	0
838	1.04084	0
839	1.283	0
840	1.3192	0
841	1.17722	0
842	1.14657	0
843	1.26819	0
844	1.3438	0
845	1.40948	0
846	1.11573	0
847	1.44352	0
848	1.376	0
849	1.37451	0
850	1.1759	0
851	1.45667	0
852	1.00746	0
853	1.19492	0
854	1.32788	0
855	0.980744	0
856	1.01467	0
857	1.02128	0
858	1.25501	0
859	1.25836	0
860	1.22484	0
861	1.15685	0
862	1.17887	0
863	1.3641	0
864	1.24458	0
865	1.39185	0
866	1.05288	0
867	1.05288	0
868	1.18412	0
869	1.06314	0
870	1.20007	0
871	1.17829	0
872	1.1376	0
873	1.34393	0
874	1.41433	0
875	1.46696	0
876	1.31288	0
877	1.64463	0
878	1.1245	0
879	1.1101	0
880	1.20901	0
881	1.09069	0
882	1.59637	0
883	1.51685	0
884	1.42012	0
885	1.32827	0
886	1.13678	0
887	1.18429	0
888	1.12226	0
889	1.15129	0
890	0.945179	0
891	1.44136	0
892	1.13748	0
893	1.12029	0
894	1.07915	0
895	1.07915	0
896	1.0938	0
897	1.55771	0
898	1.29565	0
899	1.45617	0
900	1.10587	0
901	1.32232	0
902	1.33761	0
903	1.2268	0
904	1.53223	0
905	1.29669	0
906	1.13552	0
907	1.11794	0
908	1.16066	0
909	1.22407	0
910	1.01584	0
911	1.37289	0
912	1.27969	0
913	1.34463	0
914	1.35587	0
915	1.2708	0
916	1.3893	0
917	1.29861	0
918	1.0419	0
919	1.00046	0
920	1.00046	0
921	1.00046	0
922	1.11483	0
923	1.40421	0
924	1.35738	0
925	1.23019	0
926	1.17856	0
927	1.09569	0
928	1.52383	0
929	1.26605	0
930	1.21907	0
931	1.36469	0
932	1.39047	0
933	1.12848	0
934	1.46976	0
935	1.16041	0
936	1.30841	0
937	1.20037	0
938	1.18198	0
939	1.17332	0
940	0.942353	0
941	1.28921	0
942	1.27439	0
943	1.43278	0
944	1.16877	0
945	1.14322	0
946	1.32874	0
947	1.86	0
948	1.1621	0
949	1.3557	0
950	1.7938	1
951	1.14769	0
952	1.09974	0
953	1.44369	0
954	1.08873	0
955	1.29209	0
956	1.47136	0
957	1.24466	0
958	1.06428	0
959	1.15224	0
960	1.15968	0
961	1.41012	0
962	1.04034	0
963	1.04034	0
964	1.25481	0
965	1.252	0
966	1.16401	0
967	1.24326	0
968	1.32707	0
969	1.26779	0
970	0.990949	0
971	1.167	0
972	1.50876	0
973	2.67946	1
974	1.09343	0
975	1.06679	0
976	1.25767	0
977	1.21186	0
978	0.999217	0
979	1.0694	0
980	1.57331	0
981	1.14102	0
982	1.39231	0
983	1.2897	0
984	1.38482	0
985	0.987329	0
986	0.981537	0
987	1.29625	0
988	1.41993	0
989	1.03665	0
990	1.00561	0
991	1.06253	0
992	1.1514	0
993	1.55353	0
994	1.31356	0
995	1.09001	0
996	1.21647	0
997	1.567	0
998	1.42895	0
999	1.6895	0
1000	1.17095	0
1001	1.45653	0
1002	1.12629	0
1003	1.20991	0
1004	1.02904	0
1005	1.77458	0
1006	1.15886	0
1007	1.18593	0
1008	1.33363	0
1009	1.20257	0
1010	1.16943	0
1011	1.23153	0
1012	1.2217	0
1013	1.31077	0
1014	0.965324	0
1015	1.25727	0
1016	1.40887	0
1017	1.12007	0
1018	1.12023	0
1019	1.30007	0
1020	0.951237	0
1021	1.56996	0
1022	1.05813	0
1023	1.24874	0
1024	1.18492	0
1025	1.28159	0
1026	1.12953	0
1027	1.12953	0
1028	1.31021	0
1029	1.35626	0
1030	1.2241	0
1031	1.36461	0
1032	1.04739	0
1033	1.10232	0
1034	1.26939	0
1035	1.30099	0
1036	1.07713	0
1037	1.25468	0
1038	1.43928	0
1039	1.11733	0
1040	0.853761	0
1041	1.3025	0
1042	1.15855	0
1043	1.27267	0
1044	1.72242	0
1045	1.17802	0
1046	1.07731	0
1047	1.24526	0
1048	1.24526	0
1049	1.26021	0
1050	1.31948	0
1051	0.839811	0
1052	1.06598	0
1053	1.3345	0
1054	1.40463	0
1055	1.21201	0
1056	1.11276	0
1057	1.34551	0
1058	1.41954	0
1059	1.50977	0
1060	1.26113	0
1061	1.31623	0
1062	1.37199	0
1063	1.16714	0
1064	1.29092	0
1065	1.27149	0
1066	1.30243	0
1067	1.00981	0
1068	1.16305	0
1069	1.3505	0
1070	1.31513	0
1071	1.51445	0
1072	1.05698	0
1073	1.13018	0
1074	1.18752	0
1075	1.08931	0
1076	1.27154	0
1077	1.22531	0
1078	1.17598	0
1079	1.19574	0
1080	1.04834	0
1081	1.271	0
1082	0.962693	0
1083	0.960779	0
1084	1.49293	0
1085	1.46687	0
1086	1.15466	0
1087	1.16661	0
1088	1.42473	0
1089	1.15188	0
1090	1.05604	0
1091	2.10146	1
1092	1.33028	0
1093	1.53561	0
1094	1.29001	0
1095	1.351	0
1096	1.26802	0
1097	1.21593	0
1098	1.28909	0
1099	1.06542	0
1100	1.09058	0
1101	1.40564	0
1102	1.06361	0
1103	1.47668	0
1104	1.35007	0
1105	1.0291	0
1106	1.17859	0
1107	1.55001	0
1108	1.32815	0
1109	1.08161	0
1110	1.40862	0
1111	1.42577	0
1112	1.46162	0
1113	1.42165	0
1114	1.39395	0
1115	1.27414	0
1116	1.52953	0
1117	1.23222	0
1118	1.53223	0
1119	1.29771	0
1120	1.26472	0
1121	1.04161	0
1122	1.48313	0
1123	1.28441	0
1124	1.16101	0
1125	1.61706	0
1126	1.47792	0
1127	1.27484	0
1128	1.19059	0
1129	1.18361	0
1130	1.37581	0
1131	1.22968	0
1132	1.40412	0
1133	1.27231	0
1134	1.36014	0
1135	1.1537	0
1136	1.20587	0
1137	1.13559	0
1138	1.17395	0
1139	1.22894	0
1140	1.22894	0
1141	1.40221	0
1142	1.46863	0
1143	1.24804	0
1144	1.03264	0
1145	1.46525	0
1146	1.1612	0
1147	1.03765	0
1148	1.18161	0
1149	1.20303	0
1150	1.417	0
1151	1.4862	0
1152	1.20247	0
1153	1.22141	0
1154	1.12612	0
1155	0.963617	0
1156	1.34799	0
1157	1.54116	0
1158	1.31284	0
1159	1.2516	0
1160	0.975893	0
1161	1.08502	0
1162	1.0639	0
1163	1.07669	0
1164	1.24334	0
1165	1.11408	0
1166	1.23355	0
1167	1.65415	0
1168	1.23658	0
1169	1.23658	0
1170	1.23658	0
1171	1.39828	0
1172	1.18598	0
1173	1.44375	0
1174	1.20835	0
1175	1.41307	0
1176	1.45565	0
1177	1.37968	0
1178	1.21219	0
1179	1.58485	0
1180	1.3718	0
1181	1.83067	0
1182	1.09583	0
1183	1.18431	0
1184	2.58689	1
1185	1.20849	0
1186	1.53435	0
1187	1.31713	0
1188	1.1038	0
1189	1.08981	0
1190	1.15898	0
1191	1.53074	0
1192	1.21734	0
1193	0.971778	0
1194	1.50123	0
1195	1.2744	0
1196	1.2744	0
1197	1.2744	0
1198	1.25022	0
1199	1.62525	0
1200	1.39464	0
1201	1.58742	1
1202	1.48793	0
1203	1.17175	0
1204	1.11845	0
1205	1.37823	0
1206	1.24936	0
1207	1.1477	0
1208	1.21276	0
1209	1.33873	0
1210	1.02835	0
1211	1.54314	0
1212	1.18532	0
1213	1.59862	0
1214	1.38366	0
1215	1.19829	0
1216	0.970057	0
1217	1.57098	0
1218	1.25395	0
1219	1.06493	0
1220	1.33313	0
1221	1.34649	0
1222	1.48806	0
1223	1.48806	0
1224	1.15131	0
1225	1.31292	0
1226	1.14608	0
1227	1.50611	0
1228	1.19464	0
1229	1.33945	0
1230	1.14703	0
1231	1.16277	0
1232	1.34695	0
1233	1.76796	0
1234	1.03505	0
1235	1.25534	0
1236	0.981353	0
1237	1.31644	0
1238	1.12246	0
1239	1.3847	0
1240	1.33334	0
1241	1.20466	0
1242	1.12786	0
1243	1.29691	0
1244	1.19305	0
1245	1.0063	0
1246	1.17301	0
1247	1.06994	0
1248	1.15228	0
1249	1.2294	0
1250	1.31298	0
1251	1.23525	0
1252	1.04611	0
1253	1.39483	0
1254	1.06726	0
1255	1.27863	0
1256	1.30499	0
1257	1.44583	0
1258	1.18922	0
1259	1.09961	0
1260	1.15601	0
1261	1.13905	0
1262	1.60708	0
1263	1.61673	0
1264	1.39993	0
1265	1.36826	0
1266	1.41201	0
1267	1.25913	0
1268	1.19625	0
1269	1.19187	0
1270	1.18461	0
1271	1.30526	0
1272	1.41204	0
1273	1.20845	0
1274	1.40632	0
1275	1.40635	0
1276	1.27603	0
1277	1.18303	0
1278	1.26594	0
1279	1.30635	0
1280	1.36617	0
1281	1.32763	0
1282	1.30791	0
1283	1.60255	0
1284	1.35004	0
1285	1.20909	0
1286	1.23578	0
1287	1.45936	0
1288	1.11778	0
1289	1.21728	0
1290	1.08159	0
1291	1.56643	0
1292	1.30952	0
1293	1.11244	0
1294	1.16344	0
1295	1.2184	0
1296	1.35845	0
1297	0.843452	0
1298	1.2162	0
1299	1.27357	0
1300	1.21376	0
1301	0.911546	0
1302	1.19368	0
1303	1.09847	0
1304	1.22463	0
1305	1.31673	0
1306	1.05809	0
1307	1.64297	0
1308	1.27527	0
1309	1.28805	0
1310	1.15109	0
1311	1.30252	0
1312	1.29102	0
1313	1.03478	0
1314	1.3335	0
1315	1.21675	0
1316	1.27606	0
1317	1.07463	0
1318	1.28725	0
1319	1.12316	0
1320	1.17918	0
1321	1.09534	0
1322	1.07508	0
1323	1.28409	0
1324	1.26324	0
1325	1.3628	0
1326	1.19193	0
1327	1.59273	0
1328	1.35941	0
1329	1.10812	0
1330	0.979748	0
1331	1.35626	0
1332	2.10349	1
1333	1.24429	0
1334	1.19029	0
1335	1.1229	0
1336	1.38225	0
1337	1.37975	0
1338	1.37975	0
1339	1.37975	0
1340	1.35292	0
1341	1.61354	0
1342	1.08627	0
1343	1.59373	0
1344	1.31085	0
1345	1.33034	0
1346	1.24884	0
1347	1.28695	0
1348	1.16387	0
1349	1.32161	0
1350	1.43168	0
1351	1.1339	0
1352	1.03176	0
1353	1.367	0
1354	1.31232	0
1355	1.02445	0
1356	1.33004	0
1357	1.14341	0
1358	1.1022	0
1359	1.54843	0
1360	1.54843	0
1361	1.54843	0
1362	2.45564	0
1363	1.25689	0
1364	1.18682	0
1365	1.2759	0
1366	1.21668	0
1367	1.11543	0
1368	1.35709	0
1369	1.13139	0
1370	1.17228	0
1371	1.12594	0
1372	1.18549	0
1373	1.26905	0
1374	1.31187	0
1375	1.17828	0
1376	1.47544	0
1377	1.17323	0
1378	1.4663	0
1379	1.24098	0
1380	1.22085	0
1381	1.22036	0
1382	1.24485	0
1383	1.22405	0
1384	1.49438	0
1385	1.23439	0
1386	0.927945	0
1387	1.27148	0
1388	1.6811	0
1389	1.01403	0
1390	1.40893	0
1391	1.08529	0
1392	1.41616	0
1393	1.14821	0
1394	1.30253	0
1395	1.34626	0
1396	1.05915	0
1397	1.16496	0
1398	1.13226	0
1399	1.25313	0
1400	1.28116	0
1401	1.6241	0
1402	1.6241	0
1403	1.1627	0
1404	1.43765	0
1405	1.24575	0
1406	1.38719	0
1407	1.0678	0
1408	1.05201	0
1409	1.47451	0
1410	1.17588	0
1411	1.17588	0
1412	1.17588	0
1413	1.29426	0
1414	1.16778	0
1415	1.2066	0
1416	1.25641	0
1417	1.23553	0
1418	1.2224	0
1419	1.31227	0
1420	1.17259	0
1421	1.17259	0
1422	1.06819	0
1423	1.55182	0
1424	1.27867	0
1425	1.3391	0
1426	1.37029	0
1427	1.12478	0
1428	1.38344	0
1429	1.26691	0
1430	1.37372	0
1431	1.16695	0
1432	1.16296	0
1433	1.22481	0
1434	1.19107	0
1435	1.43952	0
1436	1.16398	0
1437	1.14652	0
1438	1.15766	0
1439	1.19941	0
1440	1.39839	0
1441	1.19437	0
1442	1.24991	0
1443	1.27474	0
1444	1.68075	0
1445	1.34504	0
1446	1.46662	0
1447	1.02683	0
1448	1.68458	0
1449	1.31814	0
1450	1.15257	0
1451	1.13254	0
1452	1.00116	0
1453	1.00116	0
1454	1.00116	0
1455	1.3972	0
1456	1.41819	0
1457	1.73617	0
1458	1.23536	0
1459	1.34352	0
1460	1.21138	0
1461	1.12751	0
1462	1.16598	0
1463	1.15328	0
1464	1.53012	0
1465	1.28283	0
1466	1.29595	0
1467	1.42647	0
1468	1.15978	0
1469	1.27071	0
1470	1.29422	0
1471	1.11496	0
1472	1.28491	0
1473	1.43093	0
1474	1.1578	0
1475	1.23424	0
1476	1.14095	0
1477	1.13946	0
1478	1.55098	0
1479	1.39742	0
1480	1.3827	0
1481	1.20691	0
1482	1.46785	0
1483	1.21423	0
1484	1.02952	0
1485	1.06612	0
1486	1.45608	0
1487	1.41143	0
1488	1.0934	0
1489	1.36985	0
1490	1.32107	0
1491	1.23467	0
1492	1.55578	0
1493	1.23501	0
1494	1.32072	0
1495	1.28579	0
1496	1.21082	0
1497	1.29966	0
1498	1.83757	0
1499	1.15946	0
1500	1.49611	0
1501	1.51694	0
1502	1.24058	0
1503	1.23915	0
1504	1.17022	0
1505	1.34332	0
1506	1.22177	0
1507	1.12199	0
1508	1.26968	0
1509	1.13616	0
1510	1.29415	0
1511	1.1955	0
1512	1.42368	0
1513	1.35608	0
1514	1.14111	0
1515	1.50497	0
1516	1.50497	0
1517	1.29435	0
1518	1.0756	0
1519	1.19548	0
1520	0.98204	0
1521	1.2868	0
1522	1.21215	0
1523	1.08162	0
1524	1.47293	0
1525	1.26113	0
1526	1.07943	0
1527	1.47657	0
1528	1.1332	0
1529	1.47774	0
1530	1.50555	0
1531	1.17674	0
1532	1.2323	0
1533	1.27507	0
1534	1.34589	0
1535	1.28416	0
1536	2.22248	0
1537	3.40786	0
1538	1.2556	0
1539	1.27445	0
1540	1.17862	0
1541	1.06608	0
1542	1.25466	0
1543	1.25466	0
1544	1.48312	0
1545	1.23609	0
1546	1.08601	0
1547	1.08601	0
1548	1.22019	0
1549	1.10314	0
1550	1.54575	0
1551	1.33158	0
1552	1.6447	0
1553	1.13868	0
1554	1.27001	0
1555	1.24047	0
1556	1.25019	0
1557	1.43912	0
1558	1.25467	0
1559	1.39311	0
1560	1.31371	0
1561	1.2245	0
1562	1.26755	0
1563	1.78794	0
1564	1.1268	0
1565	1.15406	0
1566	1.2114	0
1567	1.43787	0
1568	1.15174	0
1569	1.16508	0
1570	1.13249	0
1571	1.23069	0
1572	1.16983	0
1573	1.58092	0
1574	1.25307	0
1575	1.31471	0
1576	0.897511	0
1577	1.52525	0
1578	1.1704	0
1579	1.26729	0
1580	1.08551	0
1581	1.21505	0
1582	1.24359	0
1583	1.18113	0
1584	1.30564	0
1585	1.05502	0
1586	1.48972	0
1587	1.38837	0
1588	1.18405	0
1589	1.51713	0
1590	1.29931	0
1591	1.34153	0
1592	1.26962	0
1593	1.25015	0
1594	1.19308	0
1595	1.29055	0
1596	1.37813	0
1597	1.39913	0
1598	1.06401	0
1599	1.23499	0
1600	1.05906	0
1601	1.94943	0
1602	1.1012	0
1603	1.49076	0
1604	1.38264	0
1605	1.1924	0
1606	1.08446	0
1607	1.33528	0
1608	1.44167	0
1609	1.44167	0
1610	1.4191	0
1611	1.21817	0
1612	1.18582	0
1613	1.12984	0
1614	1.24685	0
1615	1.22564	0
1616	1.22564	0
1617	1.6119	0
1618	1.04879	0
1619	1.34173	0
1620	1.21398	0
1621	1.32541	0
1622	1.32542	0
1623	1.21044	0
1624	1.16835	0
1625	1.23956	0
1626	1.19197	0
1627	1.42366	0
1628	1.19137	0
1629	1.32389	0
1630	0.994394	0
1631	1.0646	0
1632	1.31048	0
1633	0.976194	0
1634	1.25835	0
1635	1.12296	0
1636	1.36355	0
1637	1.13222	0
1638	1.37575	0
1639	1.24008	0
1640	1.46416	0
1641	1.10735	0
1642	1.25757	0
1643	1.17357	0
1644	1.2568	0
1645	1.22348	0
1646	1.31602	0
1647	1.20515	0
1648	1.47114	0
1649	1.14457	0
1650	1.29487	0
1651	1.13286	0
1652	1.13286	0
1653	1.13286	0
1654	1.36332	0
1655	1.35303	0
1656	1.42244	0
1657	1.44379	0
1658	1.0532	0
1659	1.30735	0
1660	1.34376	0
1661	1.38403	0
1662	1.2249	0
1663	1.56061	0
1664	1.26381	0
1665	1.34624	0
1666	1.16097	0
1667	1.24721	0
1668	1.43839	0
1669	1.22425	0
1670	1.24027	0
1671	1.09411	0
1672	1.52774	0
1673	1.48864	0
1674	1.25459	0
1675	1.28097	0
1676	1.42624	0
1677	1.47553	0
1678	1.20692	0
1679	1.51372	0
1680	1.39844	0
1681	1.34434	0
1682	1.32985	0
1683	1.4402	0
1684	1.30597	0
1685	1.34908	0
1686	1.2479	0
1687	1.28606	0
1688	1.11129	0
1689	1.22445	0
1690	1.37374	0
1691	1.57235	0
1692	1.21552	0
1693	0.939945	0
1694	1.2235	0
1695	1.37192	0
1696	1.20764	0
1697	1.59179	0
1698	0.955598	0
1699	1.43456	0
1700	1.22782	0
1701	1.40744	0
1702	1.40744	0
1703	1.17002	0
1704	1.17002	0
1705	1.23349	0
1706	1.3871	0
1707	1.35632	0
1708	1.09867	0
1709	1.20397	0
1710	1.25275	0
1711	1.1362	0
1712	1.31269	0
1713	1.26558	0
1714	1.21837	0
1715	3.54853	0
1716	1.33674	0
1717	1.29321	0
1718	1.58011	0
1719	1.61203	0
1720	1.32995	0
1721	0.922148	0
1722	1.44134	0
1723	1.20177	0
1724	1.33565	0
1725	1.46413	0
1726	1.17176	0
1727	1.2281	0
1728	1.14855	0
1729	1.62143	0
1730	1.38277	0
1731	1.38277	0
1732	1.33788	0
1733	1.09587	0
1734	1.2891	0
1735	1.74876	0
1736	1.50198	0
1737	1.29111	0
1738	1.35077	0
1739	1.57036	0
1740	1.34497	0
1741	1.34497	0
1742	1.34497	0
1743	1.18137	0
1744	1.24722	0
1745	2.06166	1
1746	1.24153	0
1747	1.33157	0
1748	1.46824	0
1749	1.14702	0
1750	1.27859	0
1751	1.22721	0
1752	1.45879	0
1753	1.28809	0
1754	1.13453	0
1755	1.25845	0
1756	1.17993	0
1757	1.09913	0
1758	1.23232	0
1759	1.17254	0
1760	1.39079	0
1761	1.30477	0
1762	1.34062	0
1763	1.13395	0
1764	1.44099	0
1765	1.38439	0
1766	1.33535	0
1767	1.36733	0
1768	1.34632	0
1769	1.16756	0
1770	1.07258	0
1771	1.34229	0
1772	1.37886	0
1773	1.03279	0
1774	1.2191	0
1775	1.46993	0
1776	1.62364	0
1777	1.17352	0
1778	1.2906	0
1779	1.05847	0
1780	1.27814	0
1781	1.6179	0
1782	1.41081	0
1783	1.48198	0
1784	1.11543	0
1785	1.35918	0
1786	1.29536	0
1787	1.68716	0
1788	1.0818	0
1789	1.21204	0
1790	1.28034	0
1791	1.16135	0
1792	1.28971	0
1793	1.21248	0
1794	1.38523	0
1795	1.11931	0
1796	1.93962	0
1797	1.20236	0
1798	1.43131	0
1799	1.21054	0
1800	1.04777	0
1801	1.44634	0
1802	1.699	0
1803	1.00493	0
1804	1.227	0
1805	1.3191	0
1806	1.94903	0
1807	1.15142	0
1808	1.09513	0
1809	1.27295	0
1810	1.12864	0
1811	1.05588	0
1812	1.18422	0
1813	1.35483	0
1814	1.46108	0
1815	1.26518	0
1816	1.41838	0
1817	1.23566	0
1818	1.40915	0
1819	1.40158	0
1820	1.19302	0
1821	1.39457	0
1822	1.072	0
1823	1.05335	0
1824	1.44654	0
1825	1.13466	0
1826	1.14221	0
1827	1.31809	0
1828	1.79719	0
1829	1.69614	1
1830	1.29343	0
1831	1.45784	0
1832	1.55151	0
1833	1.27171	0
1834	1.15031	0
1835	1.25877	0
1836	1.30168	0
1837	1.36292	0
1838	1.92501	0
1839	1.40167	0
1840	1.18572	0
1841	1.12343	0
1842	1.16973	0
1843	1.11063	0
1844	1.32186	0
1845	1.10836	0
1846	1.10299	0
1847	1.32904	0
1848	1.08517	0
1849	1.16506	0
1850	1.41758	0
1851	1.14687	0
1852	1.3277	0
1853	1.24439	0
1854	1.08225	0
1855	1.49826	0
1856	1.39275	0
1857	1.13052	0
1858	1.21999	0
1859	1.2476	0
1860	1.2476	0
1861	1.2476	0
1862	1.114	0
1863	1.42328	0
1864	1.34887	0
1865	1.28151	0
1866	1.17143	0
1867	1.17143	0
1868	1.17143	0
1869	1.74053	0
1870	1.33143	0
1871	1.34378	0
1872	1.4317	0
1873	1.37207	0
1874	1.34766	0
1875	1.05774	0
1876	1.28604	0
1877	1.27531	0
1878	1.50449	0
1879	1.17121	0
1880	1.33191	0
1881	1.43775	0
1882	1.48074	0
1883	1.25736	0
1884	1.68238	0
1885	1.31504	0
1886	1.1178	0
1887	1.23153	0
1888	1.68541	0
1889	1.55846	0
1890	1.20774	0
1891	1.33843	0
1892	1.79097	0
1893	1.31767	0
1894	1.03183	0
1895	1.78148	1
1896	1.27048	0
1897	1.22966	0
1898	1.48084	0
1899	1.19642	0
1900	1.30194	0
1901	1.47128	0
1902	1.25766	0
1903	1.25371	0
1904	1.303	0
1905	1.38904	0
1906	1.31455	0
1907	1.46251	0
1908	1.5604	0
1909	1.08809	0
1910	1.4437	0
1911	1.2441	0
1912	1.20469	0
1913	1.29389	0
1914	1.19308	0
1915	1.38216	0
1916	1.14304	0
1917	1.21928	0
1918	1.07381	0
1919	1.47388	0
1920	1.55129	0
1921	1.10962	0
1922	1.26464	0
1923	1.05992	0
1924	1.2525	0
1925	1.18046	0
1926	1.35783	0
1927	1.38726	0
1928	1.18647	0
1929	1.67356	0
1930	1.45108	0
1931	1.24924	0
1932	1.24564	0
1933	1.23165	0
1934	1.38019	0
1935	1.07464	0
1936	1.26611	0
1937	1.39775	0
1938	1.26164	0
1939	1.36536	0
1940	1.06384	0
1941	1.87997	0
1942	1.27333	0
1943	1.19853	0
1944	1.4292	0
1945	1.4292	0
1946	1.10472	0
1947	1.26057	0
1948	1.21907	0
1949	1.19456	0
1950	1.47938	0
1951	1.07549	0
1952	1.46464	0
1953	1.93546	1
1954	1.42101	0
1955	1.13328	0
1956	1.39716	0
1957	1.48072	0
1958	1.26205	0
1959	1.3183	0
1960	1.17988	0
1961	1.3847	0
1962	1.23227	0
1963	1.22116	0
1964	1.4877	0
1965	1.00018	0
1966	1.00018	0
1967	1.00018	0
1968	1.86887	0
1969	1.11577	0
1970	1.31277	0
1971	1.2465	0
1972	1.28439	0
1973	1.13772	0
1974	1.18318	0
1975	1.22035	0
1976	1.15885	0
1977	1.11146	0
1978	1.29451	0
1979	1.08114	0
1980	1.46618	0
1981	1.16408	0
1982	1.3279	0
1983	1.07462	0
1984	1.29469	0
1985	1.31073	0
1986	1.28199	0
1987	1.12027	0
1988	1.07912	0
1989	1.10624	0
1990	1.27538	0
1991	1.23199	0
1992	1.26919	0
1993	1.62112	0
1994	1.22105	0
1995	1.23662	0
1996	2.46727	1
1997	1.44066	0
1998	1.35499	0
1999	1.39818	0
[truncated: 11,802 more rows]

## Sheet: Figure3D_Mean_every100
Image number	Mean Elongation	MWAB elongation	Out of box?
100	1.14051	0.186751	0
200	1.17726	0.167369	0
300	1.14775	0.111017	0
400	1.18118	0.129924	0
500	1.18354	0.116436	0
600	1.20225	0.103352	0
700	1.20821	0.114676	0
800	1.22045	0.133336	0
900	1.226	0.13266	0
1000	1.26204	0.154747	0
1100	1.24241	0.131713	0
1200	1.30494	0.153159	0
1300	1.27329	0.129598	0
1400	1.27688	0.140595	0
1500	1.28337	0.132628	0
1600	1.29994	0.151567	0
1700	1.28637	0.122853	0
1800	1.33544	0.155434	0
1900	1.31797	0.150373	0
2000	1.30018	0.146681	0
2100	1.32932	0.13895	0
2200	1.38672	0.168845	0
2300	1.34286	0.158191	0
2400	1.36794	0.144485	0
2500	1.36055	0.149191	0
2600	1.33594	0.129045	0
2700	1.3587	0.146819	0
2800	1.32412	0.12086	0
2900	1.36134	0.13332	0
3000	1.39026	0.159646	0
3100	1.35322	0.138996	0
3200	1.35594	0.134125	0
3300	1.34968	0.138613	0
3400	1.39478	0.148278	0
3500	1.35857	0.149539	0
3600	1.37678	0.132977	0
3700	1.40247	0.175593	0
3800	1.38472	0.137407	0
3900	1.37402	0.121674	1
4000	1.38564	0.143937	0
4100	1.44708	0.147027	0
4200	1.39335	0.129986	0
4300	1.44394	0.141901	0
4400	1.40112	0.133997	0
4500	1.42484	0.136615	0
4600	1.39115	0.129468	0
4700	1.4065	0.124221	0
4800	1.40581	0.139191	0
4900	1.43776	0.140467	0
5000	1.42721	0.14049	0
5100	1.44531	0.129384	0
5200	1.44541	0.131241	0
5300	1.44458	0.142919	0
5400	1.44696	0.115643	0
5500	1.48387	0.149624	0
5600	1.44643	0.1499	0
5700	1.46743	0.138947	0
5800	1.47283	0.151308	0
5900	1.48512	0.161655	0
6000	1.4862	0.1371	0
6100	1.53126	0.162911	0
6200	1.49717	0.14426	0
6300	1.5095	0.144892	0
6400	1.51817	0.148941	0
6500	1.52831	0.132024	1
6600	1.55914	0.165446	0
6700	1.53445	0.170883	0
6800	1.53001	0.125402	0
6900	1.57837	0.17543	0
7000	1.56289	0.144054	0
7100	1.60238	0.174974	0
7200	1.5691	0.142	0
7300	1.57513	0.152166	0
7400	1.62879	0.18211	0
7500	1.61271	0.157889	0
7600	1.63426	0.155232	0
7700	1.63301	0.17326	0
7800	1.63188	0.144343	0
7900	1.65862	0.179148	0
8000	1.66351	0.167288	0
8100	1.66555	0.169667	0
8200	1.68817	0.176842	0
8300	1.66283	0.154867	0
8400	1.72228	0.16071	0
8500	1.73156	0.159379	0
8600	1.78447	0.222724	0
8700	1.78599	0.203891	0
8800	1.78504	0.174926	0
8900	1.76844	0.14147	0
9000	1.78226	0.164368	0
9100	1.79822	0.16923	0
9200	1.82994	0.191771	0
9300	1.78971	0.171484	0
9400	1.84073	0.188492	0
9500	1.89009	0.209692	0
9600	1.84568	0.218802	1
9700	1.82546	0.178889	0
9800	1.86803	0.189311	1
9900	1.89645	0.227024	1
10000	1.91784	0.238003	0
10100	1.88958	0.229034	0
10200	1.88726	0.207784	0
10300	1.8988	0.19336	0
10400	1.86171	0.214151	1
10500	1.92511	0.213814	0
10600	1.87661	0.209343	1
10700	1.93925	0.210589	1
10800	1.92307	0.200081	1
10900	1.93395	0.228397	1
11000	1.88663	0.2341	0
11100	1.90733	0.190706	1
11200	1.9474	0.189606	1
11300	1.91859	0.21757	1
11400	1.91295	0.212206	1
11500	1.90554	0.22762	1
11600	1.93082	0.201644	0
11700	1.88445	0.194255	1
11800	1.97345	0.205936	0
11900	1.88324	0.232569	1
12000	1.9241	0.194848	1
12100	1.92871	0.20399	1
12200	1.89067	0.232878	1
12300	1.89354	0.19306	1
12400	1.92306	0.219806	1
12500	1.98218	0.199205	1
12600	1.88279	0.23043	1
12700	1.79619	0.244537	1
12800	1.82204	0.223677	1
12900	1.8298	0.187699	1
13000	1.76785	0.227576	1
13100	1.81784	0.209776	1
13200	1.85396	0.213315	1
13300	1.90615	0.221445	1
13400	1.82708	0.239046	1
13500	1.84899	0.198664	1
13600	1.86927	0.248721	1
13700	1.80332	0.196691	1
13800	1.86141	0.278456	1

## Sheet: FIgure4B_raw (elong<1.3)
polarisation	Elongation	Minor	Middle	Major	out of box
0.00624768	0.294044	80.62	56.755	34.8852	0
0.00629802	1.13361	28.6816	75.867	65.5948	0
0.0175429	1.15764	87.9471	47.0683	43.0054	0
0.0187465	1	83.9183	84.8935	7.95372	0
0.0189245	0.922277	86.7908	38.1844	52.0005	0
0.0267573	1.25325	69.2317	44.8011	52.4878	0
0.0296677	0.91276	67.3833	83.9806	23.491	0
0.034434	0.951476	69.1662	23.8591	78.892	0
0.0352269	1	88.1929	10.3579	79.8044	0
0.0390446	1.17178	20.7824	69.2879	88.3665	0
0.0391144	1.06368	35.352	84.4563	55.2166	0
0.0407846	1.26682	58.4701	36.3285	73.8377	0
0.0408695	1.18866	37.833	52.8588	83.8008	0
0.0421264	1.01252	11.606	79.1536	85.9196	0
0.0425288	1.21854	65.264	26.1283	82.1093	0
0.0446079	1.24655	52.9869	78.0751	39.5292	0
0.0488337	1.09356	70.9529	21.6663	80.0581	0
0.0511853	1.2446	84.6895	65.9749	24.6784	0
0.0513834	1.04971	79.6037	24.4774	68.1009	0
0.0527142	1.24105	63.4536	70.1915	34.1162	0
0.0602924	1.02076	73.6708	53.854	40.8004	0
0.060575	1.22123	74.9594	53.9585	40.0202	0
0.060773	0.705543	63.4197	61.4728	40.8773	0
0.0620217	1.05701	65.1258	46.818	53.4421	0
0.0622374	1.10254	66.4055	78.551	26.5371	0
0.0631867	0.823698	43.4088	67.3033	55.344	0
0.0645408	1.16741	76.1096	72.9904	22.2362	0
0.0652813	1.2978	57.2079	63.214	44.7947	0
0.0658788	1.03078	30.5712	63.8452	75.3014	0
0.0662269	1.26072	50.4712	47.7352	67.8153	0
0.070706	1.17714	34.5237	57.142	80.5723	0
0.0745607	1.21772	66.7238	27.783	75.6869	0
0.0746051	1.23398	11.1366	79.8069	85.5612	0
0.0750699	1.21211	46.6698	62.725	55.604	0
0.0750736	1.22196	81.9422	17.87	74.1588	0
0.0751257	1.13409	49.274	86.5805	40.932	0
0.0758131	1.09367	56.7973	41.6818	67.8341	0
0.07718	1.21139	48.1866	41.8175	89.5132	0
0.0781469	0.935353	37.4893	61.8515	67.3862	0
0.0784564	1.24341	23.3443	68.9572	80.3515	0
0.0793795	1.09767	19.0751	71.0367	88.0123	0
0.0793974	1.21469	63.59	54.6919	46.8285	0
0.0824207	1.01352	38.9971	78.1395	53.5037	0
0.0834418	1.08156	42.5007	49.0391	80.5964	0
0.0843394	1.18357	88.1363	33.3288	56.7373	0
0.0853703	1.29485	17.6295	74.9614	81.0134	0
0.0854304	1.1403	71.2986	73.2772	25.5194	0
0.0863178	1.16262	65.3238	58.3763	42.086	0
0.0864608	0.994458	87.8384	64.6311	25.474	0
0.0868529	1.07566	86.7992	56.4133	33.7802	0
0.0894483	1.27678	85.2742	5.19709	87.8425	0
0.0900827	1.16706	81.6559	78.6764	14.132	0
0.0913381	1.29729	72.2871	34.6731	61.2688	0
0.0930878	1.06473	40.8786	51.9879	77.2016	0
0.0951355	1.06612	13.6924	78.0263	83.4553	0
0.0953641	0.30286	61.1248	34.9615	72.032	0
0.0958847	1.00559	68.9088	85.8976	21.5243	0
0.0966657	1.12515	23.1186	88.1752	66.962	0
0.0975023	1.08082	44.1926	56.2644	65.0841	0
0.102597	1.06456	51.0749	84.5682	39.4493	0
0.103381	1.16749	75.1027	27.3514	67.6177	0
0.103799	1.08325	85.7833	23.2234	67.2071	0
0.104385	1.22713	23.1075	66.9526	88.424	0
0.105477	1	60.3978	44.7184	59.9291	0
0.106476	1.16987	53.5918	58.4845	52.2701	0
0.108298	1.0801	78.3572	21.496	72.1904	0
0.109016	1.09302	85.6549	4.49355	88.8567	0
0.111369	1.17377	46.522	70.9999	49.5712	0
0.112422	1.20743	42.2349	88.3841	47.8109	0
0.113409	1.01373	79.7135	54.7698	37.1475	0
0.113599	1.00492	79.0925	11.2168	87.416	0
0.114868	1.13703	57.9156	72.677	37.5124	0
0.11621	1.23443	60.6838	62.7965	42.057	0
0.11915	0.992713	86.1443	19.6155	70.7978	0
0.119156	1.1804	64.9999	26.5399	81.6597	0
0.11972	1.05468	32.6947	82.3638	58.4285	0
0.120994	1.24588	66.0193	31.9447	70.1982	0
0.121335	1.26751	66.2855	69.2904	32.3806	0
0.121356	1.13977	75.7483	75.6794	20.4249	0
0.121687	0.939719	65.3309	76.4219	28.6119	0
0.126577	1.22529	64.7084	29.244	76.2941	0
0.127834	1.11482	63.8755	70.8464	33.3068	0
0.128606	1.08232	67.2718	76.9453	26.5862	0
0.128899	1.11785	63.7213	45.1581	56.3689	0
0.130881	1.19496	84.3156	25.7736	64.9515	0
0.1317	1.22353	56.3945	34.0628	85.0711	0
0.132818	1.03113	76.6795	15.5743	82.0765	0
0.133215	0.981783	64.2556	49.112	51.7749	0
0.135814	1.07685	44.0124	80.726	47.4785	0
0.136031	1.03906	46.9413	52.1442	66.6369	0
0.137921	0.939576	16.8928	89.3855	73.1191	0
0.142668	1.12755	81.4718	69.0216	22.7998	0
0.142684	1.17263	37.4457	52.6773	87.3923	0
0.142731	1.1011	62.2833	31.4668	76.2902	0
0.143444	1.1943	80.3704	62.0083	29.8851	0
0.143515	1.15733	89.1051	67.7711	22.2488	0
0.143729	1.21292	81.6011	65.0006	26.5602	0
0.143972	1.07845	84.7495	41.8801	48.6031	0
0.144765	1.17045	63.7683	82.674	27.3889	0
0.147041	1.10144	57.3113	33.1772	84.9395	0
0.147288	0.973021	69.1045	74.9544	26.1759	0
0.14778	0.944173	86.7629	19.2535	71.0418	0
0.148105	1.09301	39.0804	55.2342	74.4061	0
0.152591	1.08407	50.1944	39.9327	87.3227	0
0.152711	1.24928	86.0099	61.0388	29.2875	0
0.153081	0.288057	39.8476	85.0551	50.5857	0
0.155395	1.07955	69.8953	20.1583	88.591	0
0.155641	1.13192	78.4113	80.7474	14.9104	0
0.156304	1.04106	78.4	88.8719	11.6562	0
0.162896	1.22543	82.4583	88.3422	7.72388	0
0.163666	1.13589	47.273	51.9564	66.4333	0
0.165827	1.10672	52.1777	40.3869	77.9195	0
0.168477	1.17819	8.30118	83.0627	85.4635	0
0.168567	1.06037	68.4764	70.281	29.8972	0
0.171672	1.00271	28.033	70.4145	70.7668	0
0.173036	1.22078	55.7148	89.5344	34.2893	0
0.173751	1.17993	11.6904	79.6131	84.6944	0
0.174081	1.17837	62.6459	27.6731	86.1271	0
0.17454	1.16995	88.973	25.5275	64.4962	0
0.175417	1.14299	80.8384	43.1494	48.3092	0
0.177879	1.16247	55.1522	57.7309	51.4451	0
0.178165	0.969094	70.7848	50.5409	45.6998	0
0.178546	0.931378	53.1401	74.8932	40.846	0
0.178724	0.958911	40.8043	69.5168	56.5034	0
0.179166	1.01578	58.1956	58.057	48.3117	0
0.180412	0.936485	63.9587	70.9968	33.1337	0
0.181537	1.27229	56.7439	33.4331	86.9471	0
0.182033	1.23162	81.6811	62.6455	28.7987	0
0.182208	1.21964	54.9638	51.2854	58.1005	0
0.182527	1.11865	49.269	68.7031	48.3123	0
0.183056	0.630279	37.8597	82.9058	53.0459	0
0.183061	1.02094	22.056	89.1942	67.9603	0
0.183786	1.00907	41.3789	66.9905	57.786	0
0.187058	1.08054	74.0493	37.0352	57.5911	0
0.189365	1.24598	48.0774	88.4444	41.9651	0
0.19296	1.17812	27.8409	79.3201	64.6166	0
0.193858	1.20092	8.92164	81.8347	86.4295	0
0.194509	0.692253	40.3382	79.5338	51.5899	0
0.195018	0.994813	55.6357	78.8585	36.6276	0
0.197273	1.16336	74.0782	86.2958	16.3695	0
0.197789	1.23015	56.5694	37.6536	74.6962	0
0.197972	0.290973	15.7534	74.8193	85.8893	0
0.198963	1.27422	40.4238	51.2022	80.389	0
0.199399	1.06927	87.0091	72.0588	18.2056	0
0.202697	0.991825	67.2263	23.2575	85.5287	0
0.204647	1.12246	56.8821	36.9551	75.4735	0
0.205538	1.29867	88.5724	49.6225	40.4136	0
0.206431	1.29086	86.7445	37.9552	52.2354	0
0.207111	1.26827	53.0662	39.4344	78.117	0
0.207308	1.19288	84.8208	70.4441	20.2847	0
0.208023	1.22292	55.088	40.4078	72.2793	0
0.209826	1.12965	23.0866	86.8372	67.1562	0
0.210147	1.22882	81.7788	59.4048	31.916	0
0.212934	1.11959	44.4195	71.9515	51.1269	0
0.214295	1.17824	47.4792	52.4821	65.4732	0
0.215532	1.06751	67.5564	58.6161	40.2195	0
0.215708	1.22072	20.5232	86.563	69.7924	0
0.216397	1.13831	36.4473	59.5244	71.9786	0
0.218208	1.26994	27.8914	64.0467	80.4885	0
0.220643	1.16657	26.0921	67.4118	77.6287	0
0.220817	1.18576	88.4909	65.1914	24.8608	0
0.221062	1.22073	86.7	55.9848	34.2196	0
0.221307	1.01504	82.7236	17.9331	73.701	0
0.222346	1.15872	37.339	52.8352	86.8973	0
0.222673	0.954905	77.4827	36.9883	55.8571	0
0.223108	1.28225	69.5668	70.3047	29.0286	0
0.224004	1.11778	71.1993	19.1515	86.4818	0
0.22456	1.21249	70.7494	78.8138	22.4912	0
0.226049	1.18216	80.9267	58.1627	33.4066	0
0.228034	1.10282	83.6258	63.2589	27.6102	0
0.229069	1.10349	21.8663	70.3749	80.7373	0
0.229265	1.25151	62.8812	81.3752	28.677	0
0.229906	1.27989	39.6109	60.5339	66.0704	0
0.230243	1.04284	27.9599	82.8505	63.1258	0
0.230323	1.17885	48.3562	58.7127	57.4969	0
0.231314	1.29703	49.0366	77.0677	43.8462	0
0.231631	1.03541	18.0373	85.284	72.6313	0
0.231657	0.952656	72.9359	25.3622	71.8181	0
0.231678	1.17572	10.8222	82.3582	82.3827	0
0.233279	1.17575	67.6203	37.8769	61.2065	0
0.233618	1.10782	67.43	65.5977	34.3268	0
0.234707	1.28659	58.1471	59.2573	47.2838	0
0.235395	1.29549	15.9006	89.1127	74.1255	0
0.235971	1.22954	27.3506	69.6655	72.5101	0
0.23931	1.26793	36.4173	65.7579	64.6102	0
0.239712	1.16448	31.9203	77.7419	61.0374	0
0.240378	0.935598	64.7268	44.1587	56.599	0
0.242558	1.15241	69.1151	47.0906	50.2217	0
0.243606	1.1047	31.8312	82.8931	59.156	0
0.244592	0.999182	84.1786	9.13447	82.9852	0
0.248593	1.08715	84.4404	26.6811	63.9951	0
0.24982	1.21776	85.8846	43.1966	47.0992	0
0.250424	1.144	87.1616	18.2792	71.9581	0
0.251266	1.14812	71.9746	19.9731	81.6831	0
0.251914	1.28323	86.4086	41.0938	49.1332	0
0.252055	1.18586	74.98	85.2559	15.7853	0
0.252088	1.04877	87.0513	7.94993	82.6237	0
0.252191	1.29437	74.7303	40.2656	53.8259	0
0.2553	0.846371	84.461	71.2505	19.6097	0
0.255755	1.0793	69.1162	71.9504	28.1842	0
0.258252	0.848451	76.6325	86.9098	13.733	0
0.260441	1.21171	36.2334	76.3962	57.1622	0
0.261113	0.942351	78.6962	42.1868	50.0359	0
0.261201	1.26405	85.1079	69.5878	21.0417	0
0.261751	0.954439	58.5576	81.6844	32.7734	0
0.262289	1.16553	61.909	28.593	85.0916	0
0.26254	1.10389	47.4552	64.2938	53.4497	0
0.262669	0.855759	37.6537	52.3525	89.4114	0
0.263703	1.09145	81.0859	66.7172	25.1226	0
0.264168	1.1882	40.6	85.5721	49.746	0
0.264991	1.10628	79.3663	87.1135	11.0274	0
0.265251	1.28426	83.3642	35.1094	55.708	0
0.267311	1.13636	44.2701	81.7456	46.9122	0
0.269222	0.983135	87.8163	33.457	56.6335	0
0.269367	0.801632	80.9559	24.4109	67.5291	0
0.26968	1.19727	86.8959	55.7979	34.3826	0
0.270434	1.08702	17.7171	75.6131	79.8803	0
0.270519	1	30.5386	59.6931	86.5934	0
0.272545	0.987572	27.5251	63.7822	82.2044	0
0.273017	1.28684	39.1113	56.3623	72.433	0
0.274837	1.18458	32.2784	82.5225	58.8062	0
0.275045	1.14141	67.0353	23.579	84.9389	0
0.277202	1.17043	27.472	85.004	63.0623	0
0.279039	1.12828	54.6866	68.0881	43.4754	0
0.279735	1.20613	82.0541	9.13235	85.5275	0
0.281028	1.24963	59.0062	66.745	40.4577	0
0.281307	1.03045	82.4333	18.2639	73.4777	0
0.282409	0.871542	22.2013	82.1339	69.3777	0
0.282551	0.916446	75.2508	40.3125	53.5047	0
0.283019	1.22824	32.8167	73.926	62.2323	0
0.284277	1.06887	80.2477	88.9065	9.81461	0
0.284283	0.945381	13.3271	88.7179	76.737	0
0.286164	1.25436	22.0507	68.0272	88.2377	0
0.288333	1.22378	31.9956	58.3693	85.6678	0
0.288999	1.25673	14.6635	75.411	88.5557	0
0.291237	0.922726	80.7814	35.0644	56.5157	0
0.291983	1.16714	55.791	34.209	89.9769	0
0.293197	0.94671	56.1256	36.9151	77.0672	0
0.294053	1.25265	64.6336	43.027	57.9206	0
0.294183	1.10656	15.3353	74.8547	87.649	0
0.295845	1.03178	76.1312	51.8674	41.4813	0
0.297129	1.17689	82.2706	40.862	50.1883	0
0.298555	1.12818	51.4431	70.4672	45.016	0
0.298614	1.09926	61.4429	48.5432	54.7457	0
0.299532	1.02466	81.1293	64.3294	27.3758	0
0.299605	1.15734	74.1368	26.9371	68.8228	0
0.299887	1.10216	39.6493	66.2091	60.3703	0
0.301619	1.07866	49.331	44.4135	75.2216	0
0.302639	1.27484	74.4755	24.4329	71.6176	0
0.302783	1.14352	84.7311	38.5073	51.9895	0
0.302902	1.11897	75.3565	63.7865	30.5935	0
0.303693	1.11297	54.3378	79.2154	37.7558	0
0.303901	0.912061	40.5516	77.7752	52.0711	0
0.304016	1.03329	62.3973	36.4979	68.1018	0
0.308327	1.04898	63.9735	45.9752	55.2752	0
0.309503	1.10375	80.217	62.1731	29.7863	0
0.311079	1.07633	81.5906	33.2878	58.0619	0
0.311213	1.16333	55.2223	47.0719	62.6705	0
0.312971	1.03904	60.4719	60.8764	43.8408	0
0.31457	1.28054	82.9943	36.9189	53.9726	0
0.315715	1.2465	73.8757	43.2722	51.1941	0
0.31597	1.25014	78.9757	19.7031	73.8788	0
0.316014	1.08429	50.6235	39.4099	88.6303	0
0.316127	1.11621	38.3374	52.1434	84.8207	0
0.316605	1.02583	69.399	73.395	26.9548	0
0.316663	1.17198	26.9107	65.9529	78.6395	0
0.319251	1.06851	72.4021	83.4207	18.8637	0
0.31945	1.195	84.4729	56.6181	33.9579	0
0.319453	0.95157	19.8295	70.4039	87.0847	0
0.319736	1.09655	85.0411	6.22196	86.2515	0
0.32008	1.23631	87.3269	38.7669	51.3608	0
0.320329	1.12052	72.7811	29.0649	67.3444	0
0.320886	1.23911	30.2206	79.6876	61.9385	0
0.321526	1.15382	58.8785	31.1222	89.8112	0
0.321727	0.981287	64.8623	27.0237	80.7222	0
0.322334	1.20387	33.0818	79.8169	58.9082	0
0.323554	1.01368	44.6235	52.1013	70.0779	0
0.323706	1.28034	81.5988	28.8453	62.6264	0
0.324556	1.10337	56.3327	41.2347	69.1099	0
0.32629	1.24947	70.4415	52.2931	44.2065	0
0.328067	1.19705	89.5576	66.4961	23.5086	0
0.328327	1.2492	80.673	67.6539	24.4124	0
0.328686	1.08279	77.1442	88.3942	12.9591	0
0.328754	0.409905	58.1491	85.2488	32.2877	0
0.329923	1.27486	73.0544	86.6972	17.2837	0
0.330834	1.14145	39.699	68.0899	58.7732	0
0.331012	1.13354	60.2936	63.595	41.7469	0
0.331837	1.15745	76.6775	48.9906	44.0645	0
0.332995	1.10751	62.2292	44.653	58.2535	0
0.333176	0.999851	80.818	56.6467	34.9239	0
0.333251	1.07848	71.8216	18.2119	88.9328	0
0.333611	1.15176	52.6183	38.9909	80.4909	0
0.334279	1.18364	64.9657	89.126	25.0517	0
0.335318	1.20958	13.6772	76.4971	87.8633	0
0.33593	0.901593	61.2333	30.503	80.7128	0
0.337304	1.01316	25.2562	70.335	74.7936	0
0.338115	1.08424	88.3494	11.7016	78.4187	0
0.338513	1.26971	33.9836	58.3449	78.9082	0
0.339297	1.2867	81.7664	26.818	64.6704	0
0.339451	1.1491	41.7612	75.8397	51.7223	0
0.339842	1.21334	56.906	34.9639	79.981	0
0.340111	1.22157	87.9062	25.2973	64.8019	0
0.340514	1.18041	59.548	31.2855	83.5007	0
0.340901	0.774362	20.1365	71.4992	82.3279	0
0.342374	1.10624	17.9867	72.9139	84.5467	0
0.342728	1.29015	46.8909	79.1845	45.1279	0
0.343965	1.17837	23.1499	81.5175	68.6284	0
0.344539	1.27856	81.5322	8.61156	88.4442	0
0.346194	1.0484	59.9978	89.7315	30.0037	0
0.346738	0.848342	64.2286	78.338	28.6511	0
0.347424	1.1904	34.957	68.814	63.6017	0
0.348049	1.21828	46.5857	48.1714	73.2664	0
0.348687	1.21486	61.2934	33.5117	74.2027	0
0.34908	1.12457	46.377	43.9395	85.7396	0
0.349558	1.27662	86.5618	65.7077	24.566	0
0.349771	0.994411	32.3239	59.5055	80.2986	0
0.350786	1.16936	48.4406	52.831	63.8029	0
0.350816	1.12127	87.2096	87.4755	3.76419	0
0.351505	1.19188	50.2215	46.5248	69.9776	0
0.351878	1.2478	72.1231	18.019	87.8146	0
0.352111	1.0404	51.3248	85.9485	38.968	0
0.353098	1.13288	14.2979	89.3621	75.7169	0
0.353326	1.2216	52.8506	40.6137	75.9358	0
0.353782	1.13712	13.0021	86.8459	77.3993	0
0.355118	1.16549	88.5941	61.2338	28.8071	0
0.35685	1.15762	14.855	89.7286	75.1476	0
0.357731	1.10981	71.7912	33.7186	62.6896	0
0.358421	1.07329	66.8892	41.1592	58.1093	0
0.360249	1.10475	77.2404	25.5178	68.2926	0
0.361138	1.00376	37.8958	76.6658	55.2996	0
0.361676	1.19941	89.7409	37.6441	52.3571	0
0.361944	1.22454	76.4636	50.611	42.5608	0
0.362022	1.29452	68.185	28.54	72.5251	0
0.362662	0.84254	75.8587	54.0831	39.4536	0
0.362876	1.02413	89.5501	30.8506	59.1534	0
0.363301	1.26973	23.6317	66.3733	89.5409	0
0.364946	1.28876	48.1048	47.6551	71.5309	0
0.36537	1.24053	71.0688	22.6122	78.092	0
0.366053	1.07959	71.5263	78.1837	22.1652	0
0.366694	1.29446	89.8569	84.6898	5.31218	0
0.36689	0.977024	14.4022	76.773	84.4033	0
0.366919	1.07083	69.8723	53.6326	43.2811	0
0.367913	1.09217	73.2495	50.4763	44.3161	0
0.36838	1.01014	43.5294	86.7904	46.6505	0
0.36882	1	47.5263	68.2966	50.3433	0
0.368928	0.981636	44.8991	47.7483	77.5971	0
0.370201	1.27335	71.6781	20.2509	81.6701	0
0.37119	1.28588	84.9374	27.7123	62.8332	0
0.371507	1.07936	46.2735	48.4672	73.2991	0
0.372512	1.23026	87.0984	87.8843	3.5921	0
0.373038	1.02176	55.2604	71.2274	40.8771	0
0.374354	1.06859	49.9682	42.791	77.3766	0
0.375337	1.05815	43.8628	49.0529	76.9928	0
0.377847	1.1966	41.7801	79.1329	50.2794	0
0.378534	1.16224	63.4776	32.4801	72.6456	0
0.379977	1.0071	58.2348	37.0707	72.9235	0
0.381756	1.14308	78.2264	77.6831	17.1691	0
0.382246	1.23027	86.9999	23.8497	66.3633	0
0.382489	0.979322	22.8533	80.9693	69.1918	0
0.383081	1.26389	84.7315	39.9398	50.5517	0
0.383727	1.25632	41.1017	86.5053	49.1133	0
0.384184	0.925325	50.7621	39.2873	88.3343	0
0.384597	1.10166	82.7811	33.147	57.8489	0
0.384732	1.22117	2.02147	89.6212	88.0144	0
0.385321	1.09903	33.5585	62.3325	72.5461	0
0.385564	0.87533	80.8175	57.6704	33.9238	0
0.386092	1.23411	85.6305	50.1728	40.165	0
0.386185	1.19844	65.7064	73.1593	30.2108	0
0.386206	1.26526	21.0774	82.2155	70.5401	0
0.387508	1.24387	55.672	73.071	39.3956	0
0.38753	1.17145	86.6204	79.342	11.193	0
0.388485	1.29707	44.7322	49.2035	74.8358	0
0.389762	1.05191	64.1135	72.8442	31.7959	0
0.392504	0.857043	59.729	32.3429	79.6787	0
0.392812	1.21099	80.5276	82.2464	12.2867	0
0.39312	1.18575	53.4907	38.54	79.3371	0
0.39353	1.29254	80.7522	19.2774	73.2385	0
0.39402	1.28255	59.9316	84.3328	30.7086	0
0.397224	1.20419	65.3297	85.6742	25.0973	1
0.397591	1.02552	23.9061	82.95	67.2814	0
0.397796	0.936903	48.7465	69.0782	48.5796	0
0.399198	1.20061	76.0023	30.2994	63.7202	0
0.399838	1.21752	75.9119	84.2998	15.2421	0
0.400062	1.12116	44.2294	63.2324	57.8153	0
0.40164	1.2769	51.2485	75.7251	42.2804	0
0.401861	0.940527	59.488	36.359	72.1769	0
0.402934	0.884302	85.195	12.5905	78.3902	0
0.403651	1.04473	28.8068	62.7505	81.3642	0
0.403663	1.03855	65.2524	56.4773	43.8677	0
0.404741	1.05996	24.9687	70.3712	75.1895	0
0.405605	0.996017	75.8851	35.7405	57.9423	0
0.405714	0.986501	52.2238	49.7081	62.9687	0
0.408318	1.10087	86.9981	57.1679	33.0043	0
0.408785	1.22484	72.4871	31.1544	65.1133	0
0.408989	0.929159	82.4955	9.66019	83.952	0
0.409089	1.05281	57.6371	76.6362	35.6654	0
0.409093	1.14028	56.6235	61.8891	46.4136	0
0.409877	0.944609	68.2758	55.1758	42.8846	0
0.411397	1.15299	57.5559	55.4335	51.3373	0
0.41157	1.11141	35.2375	81.5885	56.0745	0
0.412234	1.10785	82.2473	85.2026	9.13258	0
0.412429	0.912713	20.7164	72.0556	79.9902	1
0.412486	1.19754	58.2038	56.0928	50.1161	0
0.413936	0.640005	60.0715	31.8341	80.1447	0
0.414152	1.07215	57.831	42.7146	65.144	0
0.4145	1.22968	49.4267	42.8669	78.4984	0
0.41494	1.17353	51.0313	77.2489	41.7977	0
0.415106	0.947524	84.0567	59.4671	31.2302	0
0.416351	0.999298	59.2643	82.4078	31.8624	0
0.417149	1.17218	71.5497	20.2958	81.8381	0
0.418267	1.26485	19.7381	73.814	79.0089	0
0.418657	1.07721	56.1034	53.3331	54.794	0
0.418847	1.2053	62.1055	35.9465	69.2325	0
0.418949	1.29683	55.64	71.2535	40.5023	0
0.4202	1.25022	74.5464	75.5201	21.4325	0
0.42074	1.12529	76.4234	15.2645	83.1541	0
0.420821	1.04047	83.1258	84.1029	9.07569	0
0.420821	1.15822	63.6501	32.117	72.9829	0
0.421007	1.00639	55.5766	48.6762	60.3707	0
0.421529	1.01862	66.8941	48.1628	50.7049	0
0.421924	1.21746	52.5038	39.5117	79.3318	0
0.422092	1.16233	72.6703	52.7338	42.44	0
0.422335	1.02756	12.835	89.9851	77.165	0
0.423379	1.03719	76.9864	14.9603	82.7482	0
0.425716	1.1355	25.3224	72.567	72.2262	0
0.426694	0.938214	56.3867	33.6259	89.183	0
0.428064	1.25441	26.1299	70.9808	72.768	1
0.429422	1.24947	85.6523	62.738	27.6643	0
0.429628	1.06363	47.1976	69.6069	49.7839	0
0.429863	1.23272	49.949	88.8127	40.076	0
0.431151	1.08243	12.3064	84.5673	78.9913	0
0.432057	1.08882	43.6514	85.9152	46.6397	0
0.434077	1.27453	78.1546	13.4388	83.7436	1
0.434113	0.994243	50.7767	89.5099	39.2276	0
0.434367	1.00024	57.31	74.9923	36.7956	0
0.434663	1.0215	54.5627	50.7802	59.0808	0
0.436451	1.10683	51.8204	38.4681	85.9866	0
0.437113	1.06225	26.5509	73.1243	70.1294	0
0.438374	1.11242	87.4399	58.1832	31.9443	0
0.438859	0.573114	46.3604	55.4506	63.2839	0
0.439834	1.28638	38.8306	85.5251	51.527	0
0.44026	0.956151	16.2537	83.6306	75.1098	1
0.441016	1.01593	63.9675	34.6862	68.7606	0
0.441594	1.11043	81.731	16.3606	75.9837	0
0.442054	1.11161	47.4747	80.865	43.9723	0
0.442281	1.06098	76.2824	20.2953	75.3369	0
0.44459	1.20879	87.5695	72.7676	17.4137	0
0.446036	1.02165	65.8463	67.0216	34.4396	0
0.447152	1.06207	14.653	79.6525	79.7394	0
0.44719	0.913624	30.1752	64.8503	74.4307	0
0.44772	1.11133	64.3847	54.7461	46.15	0
0.448854	1.02101	84.2221	83.8901	8.42444	1
0.449016	0.876718	81.4061	75.9068	16.6004	0
0.449823	1.01216	50.5462	42.0485	77.7841	0
0.450267	0.903386	88.0481	31.5042	58.5704	0
0.450986	1.11209	32.8853	64.6277	70.5212	0
0.451045	1.28723	81.4086	21.1845	70.7889	0
0.451478	1.14925	68.9026	32.6241	66.3369	0
0.452432	1.27159	52.3993	46.8219	66.4618	1
0.452759	0.973426	74.2131	32.6602	62.2212	0
0.452988	1.26593	61.8083	41.2386	62.63	1
0.453883	1.28836	79.238	53.647	38.4239	1
0.454554	1.16282	33.5222	57.0994	84.2772	0
0.454895	1.22181	72.1326	20.1968	80.8918	0
0.455419	0.952981	82.7791	28.1701	62.9318	1
0.457199	0.931621	60.8881	37.1546	69.0299	0
0.460445	1.28306	53.7614	36.8746	84.0845	1
0.461164	1.23361	29.7353	84.2415	60.9391	0
0.46154	1.00158	62.5954	67.3416	36.8852	0
0.461908	1.08212	34.9356	68.0248	64.3115	1
0.462098	1.00838	42.6298	49.589	78.6946	1
0.462275	1.08693	41.9777	76.7576	51.0685	0
0.462406	0.972839	70.2024	58.3118	38.6838	1
0.463197	1.13659	54.0567	77.8291	38.5867	0
0.463707	0.856971	36.18	77.9473	56.4847	1
0.463987	0.722197	59.9585	78.5375	32.5903	0
0.464734	1.00965	43.8997	58.0462	63.3841	1
0.466626	1.17438	76.7531	54.3867	38.7392	1
0.466863	1.21856	65.5127	35.7324	65.7069	0
0.467047	1.04544	55.1384	73.0639	39.9072	0
0.467883	1.012	69.5299	76.17	25.0626	0
0.469285	1.20017	72.5642	69.1781	27.7041	1
0.469895	1.12485	59.2484	76.5512	34.1753	1
0.47144	1.1478	37.0083	55.9078	77.327	0
0.472618	1.14424	32.977	69.3963	65.4651	1
0.473129	1.21222	75.5535	14.7964	86.8692	0
0.473928	0.909918	80.1798	10.951	85.2011	0
0.475777	1.05367	49.5479	41.7254	81.4673	0
0.476157	1.08871	55.7072	50.8754	57.7729	1
0.476257	1.101	45.0738	45.0504	87.3314	0
0.476555	1.26077	27.0988	64.8713	80.5118	0
0.477815	1.03985	67.4148	23.7558	83.0171	1
0.480505	1.0784	62.4399	52.405	49.9675	0
0.481036	1.10762	84.8172	61.7724	28.785	0
0.481594	1.13848	60.6101	55.8996	48.1669	0
0.483099	0.980516	31.731	75.0128	62.7444	0
0.483669	1.15885	86.8566	3.44604	88.5891	0
0.48484	1.16582	51.8989	39.7896	80.2274	0
0.485452	1.20153	70.7539	78.6128	22.5962	0
0.485511	0.916718	48.9098	79.303	43.0749	0
0.485609	0.953459	48.7358	68.697	48.8486	0
0.486528	1.09997	88.8209	71.7538	18.287	0
0.487097	1.02908	80.6745	59.0179	32.6613	0
0.487103	0.919656	29.8216	85.8955	60.5198	0
0.487848	1.18683	42.2694	63.6141	59.6762	0
0.488721	1.1914	47.9177	47.9575	71.3406	0
0.48877	0.717129	71.3783	22.2836	78.1995	0
0.489627	1.19753	41.5278	59.8958	64.3066	0
0.489875	1.10217	68.1212	31.7529	68.1861	1
0.490449	0.975297	52.4082	37.5918	89.9714	0
0.491006	1.2765	59.8872	31.9946	80.1912	0
0.492091	0.982219	46.6964	53.24	65.541	0
0.492494	1.12717	64.2162	42.2886	59.1118	0
0.493148	1.16165	55.5492	78.401	36.8961	0
0.496071	1.29373	72.8158	17.6378	86.1447	0
0.498381	0.924006	14.5563	79.5094	80.0231	0
0.498955	1.23665	35.9299	71.6076	60.347	1
0.50208	1.06745	37.1089	76.1096	56.3916	1
0.502924	1.03782	68.9171	71.4783	28.6791	0
0.504309	0.837775	87.3784	39.2819	50.8405	0
0.505341	1.1678	41.43	53.4602	73.217	0
0.506967	1.06838	77.7215	15.8952	80.0622	1
0.50726	1.14292	77.8331	49.1095	43.4488	0
0.507568	1.15153	56.3965	87.2671	33.7447	0
0.508204	1.09919	69.0119	26.0596	75.2641	0
0.509435	1.10697	80.7985	11.4255	83.2855	0
0.510237	1.27957	28.1085	78.8622	64.5501	0
0.510669	1.15334	66.1698	24.6683	83.9921	0
0.511243	0.754305	36.6412	80.1283	55.1349	1
0.51163	0.91798	69.9135	52.2485	44.5867	0
0.513827	1.13322	88.2653	2.2468	88.5725	1
0.514165	1.15431	37.843	63.4671	65.133	1
0.515849	1.11662	75.6109	72.7023	22.7996	0
0.516081	1.15019	28.7829	64.3167	77.8913	1
0.517053	0.919845	42.0463	60.6537	62.8412	0
0.517396	1.2625	48.6945	67.38	49.8142	1
0.517505	1.13496	23.2761	74.4095	73.1605	0
0.518252	1.29597	5.87343	85.0035	86.9204	0
0.518384	1.17671	79.818	47.5153	44.2783	0
0.518536	1.01325	79.5437	16.0354	77.9804	0
0.519219	1.29014	51.5668	72.6757	43.5705	1
0.519566	1.15417	36.5488	87.849	53.5356	1
0.519982	0.816127	81.5668	77.0045	15.5733	0
0.520597	1.14392	53.1663	42.9619	71.0866	0
0.521472	0.876217	78.8853	20.8114	72.6355	0
0.522506	1.04185	16.1588	89.8039	73.8424	0
0.525	1.27465	84.3336	49.6357	40.9294	1
0.52695	1.17611	63.9188	59.9466	41.7901	0
0.528277	1.25417	82.4915	11.2776	81.6339	0
0.529436	1.28024	86.766	11.6374	78.8331	0
0.530357	1.29784	72.383	84.1504	18.6237	1
0.530382	0.761643	39.2375	53.3046	78.0287	0
0.530853	1.19512	75.6895	54.146	39.475	1
0.531011	1.09759	89.0954	14.6853	75.3438	1
0.53109	1.0779	40.7244	58.8536	66.5683	0
0.532735	0.997199	61.3761	77.5039	31.7124	1
0.53351	1.29273	66.8515	73.8977	28.7578	1
0.533822	1.26561	37.9985	60.3167	68.5452	0
0.535328	1.11072	64.9049	29.5036	75.5041	1
0.535991	1.0871	5.30298	89.1927	84.7592	0
0.537552	1.02138	3.71696	86.31	89.5535	1
0.53865	1.26041	11.937	84.8047	79.2827	0
0.538741	1.00698	21.4061	74.0566	76.0945	1
0.539092	1.10925	58.4196	89.7385	31.5817	1
0.539833	0.753015	51.3517	80.1657	40.3513	0
0.539991	0.834337	47.4917	46.7854	74.1523	0
0.540922	1.26164	45.0268	54.0474	66.7547	1
0.541385	1.2068	43.1973	88.2147	46.8584	1
0.541914	1.11381	64.0795	46.4637	54.6673	0
0.542778	1.18801	53.5593	51.0625	59.8548	0
0.543174	1.03735	31.8149	83.9084	58.9098	1
0.543845	1.11731	39.3715	88.8001	50.6541	1
0.545044	1.28786	44.0017	46.2043	86.5636	0
0.545644	1.28123	78.8586	82.7874	13.3228	0
0.545971	1.24536	43.1487	80.6197	48.3799	0
0.545985	1.12417	79.8692	14.8393	79.2717	1
0.546082	1.13874	16.5839	75.3604	82.3791	0
0.547416	1.26101	84.1451	13.3697	78.0232	1
0.547693	1.29801	14.7175	84.2336	76.5061	1
0.548946	0.9883	45.0542	44.983	88.5407	0
0.552032	0.895319	80.5223	38.9066	52.6933	0
0.552083	1.05339	28.4207	64.7359	77.84	0
0.552218	1.26269	74.6493	20.4392	76.8354	1
0.55287	1.28789	28.3143	67.8551	73.2687	1
0.554808	0.82527	89.0881	60.0195	29.9973	1
0.555216	1.27281	55.4467	50.586	58.3595	1
0.555623	1.18757	37.9053	54.1522	79.3006	1
0.556653	1.26181	77.5578	35.7025	57.1563	1
0.557175	0.853731	67.7499	85.0971	22.841	1
0.557646	1.24154	1.80802	88.2766	89.4534	1
0.557778	1.23184	49.092	88.073	40.9734	1
0.559011	0.923967	43.5298	69.1954	53.8371	1
0.559503	1.14195	76.0355	15.6176	83.1461	1
0.56119	0.960693	57.6877	70.3542	39.1589	0
0.561225	0.994461	71.9968	19.9967	81.5849	1
0.561294	0.965432	69.099	74.3129	26.5923	0
0.561343	1.17218	79.2657	78.5331	15.8083	0
0.562081	1.18085	85.6401	77.9005	12.8835	0
0.562598	1.16186	52.5991	41.9457	73.7961	1
0.562847	1.28417	74.5192	45.5472	48.5439	0
0.562887	1.24031	74.0549	53.3347	41.0944	0
0.562914	0.925175	27.9034	88.6653	62.1342	1
0.563426	1.08405	87.918	21.8614	68.2482	0
0.564003	1.27666	71.2615	72.7599	25.9178	0
0.56527	1.11329	88.4337	26.1055	63.9487	0
0.565761	1.1932	16.9457	74.1163	84.2471	1
0.567062	1.09714	84.4033	43.0695	47.4771	1
0.569567	1.25603	76.1018	71.767	23.2316	0
0.570591	1.11621	80.5182	11.2319	84.0341	1
0.570663	0.942536	71.3329	27.2966	70.8264	0
0.572552	1.03643	50.1805	62.9774	51.737	0
0.572972	1.27907	39.3915	75.4839	54.3369	1
0.573538	1.28148	40.1056	68.09	58.3237	0
0.573704	1.13655	75.0967	63.2089	31.262	0
0.574251	1.08729	58.9175	57.9016	47.806	1
0.574257	1.12567	39.3901	86.4069	50.8395	0
0.574313	1.06841	62.0168	31.2337	77.2494	1
0.5769	1.15631	60.9283	53.2608	50.4131	1
0.577337	1.02973	30.768	60.9689	80.6857	0
0.580434	1.03816	36.0137	58.7732	73.8947	1
0.582941	1.18038	46.213	52.3172	67.4156	1
0.583236	1.11398	58.6342	50.2218	55.5677	0
0.58328	0.910956	69.1645	45.9673	51.333	1
0.58329	1.13519	88.4062	27.4811	62.5731	0
0.58345	1.18404	47.0291	84.0871	43.5801	0
0.58367	0.94117	66.9642	44.1015	54.8653	1
0.583814	1.17196	75.3373	15.637	84.6855	0
0.584565	1.04371	69.1877	39.4468	58.2155	1
0.584663	1.29678	42.2226	53.5696	71.6657	1
0.584725	1.18913	71.5142	32.5725	64.2088	1
0.584882	1.24862	89.3736	74.3578	15.6553	0
0.584908	1.2472	30.9358	59.4948	85.3398	1
0.586831	1.22218	81.8026	9.76773	84.725	1
0.587787	1.1214	74.5883	35.7265	58.672	0
0.588447	1.25977	59.1718	81.5068	32.2303	0
0.588946	1.28859	65.3725	47.0281	53.0278	0
0.58919	0.981506	48.8319	88.9142	41.1889	1
0.589384	1.22859	56.1034	52.8295	55.3091	0
0.589836	1.13607	71.1996	79.7237	21.6141	0
0.59063	1.09544	24.4469	68.2763	79.3309	1
0.591399	1.26715	44.7528	76.6612	48.3041	0
0.592091	1.19365	54.0583	57.7497	52.492	1
0.592209	1.01535	88.132	27.5835	62.4907	1
0.592607	1.01173	89.0931	85.9962	4.10555	1
0.592649	1.11831	51.486	56.5744	56.2413	0
0.593181	1.09357	30.4189	67.7403	70.3695	0
0.593324	1.2857	58.2516	50.5413	55.5971	0
0.594538	1.06099	53.3546	59.6311	51.4626	0
0.597051	1.20449	58.3886	31.73	87.5358	1
0.597864	1.00363	55.9535	77.7301	36.7871	1
0.598302	1.05338	59.0787	34.6344	75.9478	1
0.600045	1.19036	52.4281	40.8405	76.3296	0
0.601471	1.00219	14.9922	82.4939	77.0982	0
0.602356	1.22384	8.00467	85.7144	83.2519	0
0.602457	1.28915	51.2331	49.1837	64.8443	0
0.603367	1.01201	43.6975	48.0571	79.9369	0
0.604838	1.11619	36.6526	54.2803	82.8443	1
0.604964	1.18506	60.0535	40.0709	66.0179	1
0.605324	1.29138	76.5016	23.0957	71.6234	1
0.605783	1.27369	55.1864	65.4831	44.8928	1
0.606804	1.11371	21.4001	88.0146	68.7013	0
0.607006	0.892686	78.0103	20.6736	73.4138	0
0.607006	1.04466	79.4363	29.1947	63.1269	0
0.609323	0.921926	71.8147	79.3568	21.2628	0
0.610167	0.789153	29.6754	82.7707	61.3913	1
0.610605	1.03299	88.633	6.38633	83.7629	0
0.611336	1.29609	88.0356	44.7119	45.3555	1
0.613285	1.16865	45.1048	50.1859	72.3584	0
0.614042	1.2979	52.3307	50.1158	62.3495	1
0.61456	1.02706	70.0171	38.0949	59.0912	0
0.614592	1.19151	76.977	30.6805	62.7551	1
0.615256	1.26678	55.9064	49.4341	59.1557	1
0.615418	1.24339	70.6594	38.8365	57.8244	0
0.615473	0.908472	3.68694	86.3173	89.8238	0
0.615583	1.2326	52.412	49.2546	63.2984	0
0.616922	1.12808	49.409	40.592	89.7616	1
0.617206	1.01614	63.1556	60.6355	41.806	0
0.6174	1.22256	53.3756	37.7982	81.9247	0
0.617507	0.724979	57.365	49.2241	57.8844	0
0.618221	0.92714	62.3642	30.2572	78.6486	0
0.618299	1.05123	53.4592	38.9494	78.3633	1
0.618719	1.25002	76.6997	88.9233	13.3454	0
0.61932	1.10837	35.4402	58.8096	74.8815	1
0.622752	1.1778	55.5621	73.8719	39.0542	0
0.623225	1.06168	82.4661	86.815	8.1867	0
0.623513	1.11782	59.4411	39.3279	67.7681	0
0.623518	1.13379	23.6161	69.364	79.0199	1
0.625955	1.03574	67.2003	26.5728	77.0865	1
0.62754	1.10829	56.7872	72.5682	38.6321	0
0.627857	1.04554	75.921	16.2745	82.0022	0
0.628531	1.08594	83.8432	33.7223	56.9952	1
0.628597	1.18872	55.5486	70.2101	41.2452	1
0.629953	1.18481	69.4441	27.5978	72.4101	1
0.630113	1.28342	70.8341	38.3845	58.194	0
0.631926	0.781599	37.0633	73.143	58.106	1
0.632972	1.26626	56.8528	33.1636	89.0724	0
0.633071	1.16898	62.898	29.4851	79.2629	0
0.633215	1.16629	86.1254	41.284	48.98	0
0.633712	1.02196	34.2517	57.1165	81.47	0
0.634058	1.00951	43.8706	61.4321	59.893	1
0.635942	1.00296	79.2572	13.169	82.4732	1
0.636309	0.879618	36.6522	53.407	88.197	0
0.639315	1.06318	57.5402	32.9661	84.857	1
0.640605	1.02173	82.7172	14.7027	77.298	0
0.641478	0.894909	86.1544	59.0352	31.2561	1
0.641581	1.17561	73.6782	16.3317	89.4464	0
0.641845	0.917438	41.5467	48.6047	87.0646	0
0.642543	0.970918	36.9848	64.0104	65.6576	0
0.645657	1.08725	22.9382	70.0091	79.2144	1
0.645856	1.2765	8.62044	88.4276	81.5263	0
0.646694	0.811569	83.7606	20.9572	70.0769	0
0.646723	1.26936	69.6691	89.7899	20.3321	0
0.647184	0.884586	12.1673	78.2644	86.8326	0
0.650009	1.13494	63.7191	39.7047	62.5808	0
0.650201	1.14752	60.6483	32.313	77.6877	1
0.650571	1.15043	66.825	25.7165	79.4679	0
0.651476	1.08072	47.366	75.8578	46.0573	0
0.651758	1.006	88.6044	76.7063	13.3695	1
0.652976	1.23561	64.1252	32.1029	72.3451	1
0.65437	0.881459	70.0923	76.4958	24.3862	0
0.654396	1.02692	29.0327	74.4908	66.1089	0
0.656183	1.0191	27.3008	85.5108	63.1322	1
0.658089	0.864119	46.7982	45.4325	78.623	1
0.65926	1.07757	84.1578	51.6061	39.0022	0
0.659938	1.29388	87.3793	25.7254	64.4281	0
0.660015	1.05115	58.0661	89.1155	31.9491	1
0.660127	0.971215	76.161	27.0612	67.2329	1
0.660159	1.12984	42.1661	56.9382	66.9737	0
0.661605	1.03714	48.9666	64.7087	51.5607	0
0.663047	1.09273	84.8013	36.0551	54.4406	1
0.66537	1.16161	33.8719	88.6106	56.1645	0
0.666343	1.29488	14.0517	80.6757	79.5819	0
0.667513	1.22835	42.5376	67.2766	56.2994	0
0.668126	0.94615	28.2683	74.5803	66.9259	1
0.668318	0.783323	20.8947	69.7632	85.0144	1
0.668551	1.25748	60.3416	52.5222	51.6527	1
0.669192	1.20246	59.0484	31.5814	84.3326	1
0.670958	0.971484	59.0066	56.8936	48.6477	0
0.671784	1.24037	26.6378	65.2449	80.7797	1
0.675639	1.16999	26.6177	81.8309	64.8553	1
0.676255	1.25971	17.353	73.9379	83.6047	0
0.677521	1.19524	50.2939	40.6681	82.6078	1
0.679526	1.00896	80.5819	77.8197	15.4863	1
0.679781	1.13445	87.9406	21.102	69.0084	1
0.680709	1.24288	87.6444	78.8215	11.4303	0
0.681003	1.05884	70.3	38.4197	58.5308	0
0.681162	1.02334	77.8825	47.1516	45.3751	1
0.681871	1.08323	48.9864	47.5531	70.2801	1
0.682875	1.16366	63.1255	53.2126	48.6167	1
0.682927	0.975818	70.6702	74.6877	25.0521	1
0.683142	1.16626	86.6742	24.5373	65.7189	1
0.687632	0.981504	46.1343	86.7543	44.0495	1
0.687722	1.27234	40.5455	67.9205	57.9708	1
0.68828	1.09033	35.9811	63.4809	67.5509	1
0.689276	0.916608	76.2119	19.8379	76.0199	1
0.689568	1.24582	47.2963	53.7044	64.1851	1
0.691543	1.23315	41.1901	64.6932	59.9356	1
0.692209	0.979289	71.346	28.6375	69.089	1
0.693088	1.12351	57.7044	37.2501	73.4732	1
0.693917	1.1437	15.2957	76.2814	83.3653	1
0.694556	1.11955	39.3149	72.8955	55.8627	1
0.694594	1.08799	52.9481	89.4301	37.0578	1
0.695408	1.01989	38.5619	59.3222	69.014	1
0.696766	1.16163	80.6732	60.1475	31.5664	1
0.696999	1.03624	69.6011	80.1542	22.845	1
0.697078	0.941328	79.7385	89.7539	10.2645	1
0.698588	1.1001	24.0598	77.758	69.6222	1
0.703718	0.817527	62.2506	53.7347	48.8325	1
0.704354	1.08685	52.9588	78.953	39.2075	1
0.704418	1.28204	4.70584	87.0908	86.3043	1
0.704775	0.994233	83.9571	7.14069	86.2098	1
0.704805	1.03575	89.6202	50.4436	39.559	1
0.706073	0.875755	74.0731	76.8274	20.8975	1
0.706082	1.12284	84.8662	83.3873	8.38572	1
0.706286	1.27807	53.1314	37.1482	86.0728	1
0.708219	1.00611	36.8976	85.455	53.4777	1
0.708898	1.02319	81.0616	51.573	39.8398	1
0.710025	1.0657	87.0385	81.7023	8.8174	0
0.710964	0.730245	70.6164	26.2814	72.9569	1
0.711503	1.04276	67.4477	60.5412	38.5843	1
0.713605	1.23808	16.6626	78.3758	78.2288	0
0.715493	1.22493	40.4093	54.1788	73.8153	1
0.716765	1.27682	78.0148	13.7813	83.2967	1
0.716862	0.932126	54.992	37.2613	78.8416	1
0.717925	0.990866	63.1538	88.5659	26.8907	1
0.719196	1.16355	66.4351	45.1119	54.2032	1
0.719686	1.00323	82.9906	15.9484	75.748	1
0.721408	1.27896	25.1437	78.2544	68.1023	1
0.721415	1.11352	79.5016	26.143	66.3485	1
0.722529	1.14118	50.9651	60.0958	53.4406	0
0.72371	1.12205	83.9875	39.7825	50.858	0
0.724183	1.05016	74.3682	49.266	44.9097	1
0.725241	0.894987	82.4769	46.8515	44.1317	1
0.726155	1.25152	60.3026	56.8552	47.5463	1
0.728529	1.15948	80.9261	68.477	23.5367	1
0.728804	1.25892	55.3443	83.1603	35.5195	1
0.729445	1.13901	75.922	69.3276	25.3858	1
0.729529	1.0824	75.874	21.2997	74.3926	1
0.72983	1.02651	62.1389	28.3103	85.371	1
0.732844	1.22695	4.77124	85.2419	89.6473	1
0.733098	1.26875	72.2496	85.4584	18.3599	1
0.734653	1.10131	32.1324	76.4465	61.48	1
0.736241	1.04111	67.9301	57.9261	40.5795	1
0.737154	1.23841	67.1264	45.7068	53.0557	1
0.737444	0.992361	48.1286	66.8315	50.7858	0
0.737856	1.11641	76.1659	27.9359	66.2424	1
0.738528	0.940748	62.9167	77.0959	30.4712	1
0.739632	1.24161	67.9166	29.0515	72.1009	0
0.739959	1.28184	37.902	54.8375	77.6532	1
0.742312	0.980542	65.2686	62.1827	38.8095	1
0.744767	1.23339	84.3604	38.5269	52.0422	1
0.745381	1.04209	74.3058	26.5308	69.1785	0
0.745567	1.05289	65.7849	63.9089	36.9688	1
0.746062	1.20362	81.334	69.2299	22.6624	1
0.748062	1.18131	18.8873	78.3232	75.3666	1
0.748275	1.2894	56.5614	33.4497	89.2334	0
0.748424	1.15212	81.6177	36.1326	55.1554	1
0.751444	0.964879	44.7949	87.5725	45.3079	1
0.751637	0.822644	25.2655	73.0324	71.8531	1
0.752629	1.28864	43.8665	58.1581	63.3002	1
0.752778	0.994315	83.7146	84.7229	8.22066	1
0.755703	1.22346	69.7839	24.986	75.9415	0
0.757705	0.894312	74.8157	60.3904	34.0019	0
0.758203	1.20901	41.7997	75.9148	51.6465	1
0.759145	0.963921	20.7563	83.7345	70.2954	1
0.759408	1.10348	48.1839	43.8634	79.1207	1
0.76017	0.996351	71.6219	47.7125	47.9925	1
0.760761	1.12501	76.911	40.5708	52.4332	1
0.762113	1.09746	29.5224	64.4649	76.1875	1
0.762338	0.857351	86.4536	89.852	3.54952	1
0.763243	1.11752	67.6457	46.3811	51.9762	1
0.765212	1.14878	68.3659	23.3597	81.6097	0
0.766585	1.23894	72.3045	87.3232	17.9101	1
0.766772	1.21076	75.2904	31.3309	63.0144	1
0.767125	1.25176	67.9312	22.1058	88.7846	1
0.767452	1.02065	62.0493	71.7367	34.3209	1
0.767699	0.920595	46.1248	74.7096	47.8649	1
0.767999	1.25823	48.9052	50.019	66.8073	0
0.768497	1.28694	16.1876	86.4691	74.2229	1
0.771429	1.05637	48.947	45.9649	72.9974	0
0.77366	1.10294	49.489	43.2084	77.5091	1
0.7742	1.12672	39.9231	67.9849	58.6071	1
0.775141	1.21728	70.3197	77.4645	23.619	1
0.775283	0.833203	53.8891	77.0045	39.1088	1
0.775361	0.968787	72.1853	60.6148	35.327	1
0.775443	1.0563	31.624	68.7042	67.7779	1
0.775828	1.26571	59.4482	42.2257	63.9201	1
0.779344	0.997873	38.8188	51.2078	88.7813	1
0.780578	1.25656	75.3244	40.6499	53.1192	0
0.781528	1.11816	72.5425	41.7411	53.5342	1
0.782817	1.11009	56.7569	49.9255	57.732	1
0.78443	1.22495	72.7712	27.0133	69.8587	1
0.785351	1.09563	27.3132	79.0285	65.3217	1
0.785605	0.83443	77.1308	30.8875	62.4501	1
0.791149	1.28078	62.1211	31.0604	77.4061	1
0.791309	1.25761	72.3626	65.4106	30.9799	1
0.79686	1.27733	52.0758	43.2041	72.4506	1
0.799761	1.26858	55.6005	45.0575	64.7602	1
0.800128	0.963971	85.3986	25.9416	64.5302	1
0.801766	0.821439	69.7265	20.4308	87.5752	1
0.801895	1.22334	74.354	52.1099	42.1255	1
0.803206	0.928239	87.5937	70.7271	19.4344	1
0.805181	1.12671	21.4262	87.5613	68.7268	0
0.80562	1.14017	68.8326	71.1236	29.0013	1
0.80666	1.25051	41.564	76.8025	51.4692	1
0.812145	1.16046	72.6887	18.0679	84.9836	1
0.816702	1.12274	44.3777	47.904	78.5017	1
0.820795	1.17489	48.2618	46.7879	72.7445	1
0.820975	0.899089	87.4868	49.0139	41.0974	1
0.823328	1.29302	59.6096	34.9103	74.48	1
0.823474	1.0297	49.1708	51.4412	64.598	1
0.828657	0.838814	57.5906	86.2365	32.6815	1
0.829066	1.11832	56.1103	43.3493	66.3989	1
0.829489	1.06491	35.5556	89.0747	54.4602	0
0.830779	1.24628	71.7293	45.6388	50.0182	1
0.830805	0.949334	88.8616	48.6155	41.4073	1
0.83595	1.15353	74.0496	38.4095	56.1379	1
0.836468	1.12709	78.4248	37.9128	54.4948	1
0.837304	1.03107	78.1631	61.3306	31.4509	1
0.845278	0.972541	45.3021	58.0832	61.6312	1
0.849765	0.9588	35.4558	73.2843	59.7519	1
0.85494	1.16411	75.1336	44.0503	49.7427	1
0.859579	1.18001	76.3871	18.2106	78.1358	1
0.8723	0.93396	76.1667	14.5548	85.5623	1
0.879754	1.19021	85.6529	14.5841	76.1063	1
0.88149	1.07712	75.1134	15.139	87.3093	1
0.897087	1.22196	70.7322	62.0459	34.978	1

## Sheet: Figure4B_Histogram (elong<1.3)
Polarity / %	Number of images
2.5	17
7.5	42
12.5	44
17.5	41
22.5	48
27.5	55
32.5	69
37.5	67
42.5	71
47.5	63
52.5	63
57.5	71
62.5	62
67.5	54
72.5	50
77.5	41
82.5	23
87.5	6
92.5	0
97.5	0

## Sheet: Figure4D_raw (elong>1.3)
polarisation	Elongation	Minor	Middle	Major	out of box
0.00854016	1.40461	23.5733	68.0934	81.7203	1
0.00995723	1.42586	47.5317	60.8274	56.3821	0
0.0150587	1.33232	15.2398	89.0869	74.7889	0
0.0152678	2.06946	89.9235	51.1624	38.8377	1
0.0153897	1.62622	69.385	24.299	77.7022	0
0.016745	1.49215	80.4612	76.821	16.371	0
0.0170337	1.88278	89.9407	54.5316	35.4685	0
0.0173636	1.89528	67.2749	85.1832	23.2866	0
0.0174465	1.64271	79.2253	19.8827	73.4947	0
0.0189754	2.46702	30.9964	77.7945	61.9926	0
0.0196907	2.24287	86.0004	28.2452	62.0904	0
0.0211374	1.71579	69.5786	49.8802	47.1209	0
0.0235972	2.24433	61.9928	84.0505	28.7433	0
0.0237709	1.66622	39.9316	62.523	63.4982	0
0.0244317	1.89345	62.5133	29.2598	80.7433	0
0.0261154	1.43247	87.4818	55.724	34.3948	0
0.0278541	2.24604	65.2856	27.8261	78.0195	0
0.0281855	1.99896	66.0304	25.2997	82.3787	0
0.028991	1.57308	81.5308	80.8439	12.5224	0
0.029971	2.1551	66.3991	51.4548	47.7881	0
0.0303275	2.06867	47.7529	57.9057	58.9732	0
0.0313666	1.90213	51.3588	49.2019	64.6619	0
0.0324806	1.61145	64.1655	26.2099	85.8783	0
0.0327339	1.53195	30.9471	61.7879	78.3222	0
0.033307	1.45611	83.0541	51.3257	39.5303	0
0.0341421	1.85111	72.6504	27.627	69.1996	0
0.0342895	1.50502	81.3349	67.7113	24.0857	0
0.0347018	1.33205	53.2835	41.7975	72.8662	0
0.0355929	1.37689	75.2022	84.5902	15.7985	0
0.0361486	1.61198	43.3891	67.6581	55.0971	0
0.0364018	2.23617	43.4277	51.7474	72.6175	0
0.0399932	1.62128	78.3301	89.9865	11.6699	0
0.0401837	1.7666	15.1589	85.3736	75.5966	0
0.0414064	1.91573	58.5674	57.9947	48.034	0
0.0421471	2.22524	17.8193	73.6807	83.0383	0
0.04303	1.89572	61.451	67.1177	38.0328	0
0.0442318	2.23416	61.254	38.7821	66.3409	0
0.0448525	2.16661	54.6437	56.9273	52.6917	0
0.0450316	1.79758	70.5626	40.3937	56.2157	0
0.0466348	1.5238	63.5379	79.4078	28.8181	0
0.0487815	2.11855	50.857	66.0721	48.6185	0
0.0489518	2.015	18.0668	72.0073	88.4188	0
0.0489599	3.20412	80.3142	42.6184	49.0139	0
0.0501447	1.3236	45.2454	84.6307	45.2563	0
0.0502683	1.57454	63.367	34.5684	69.6456	0
0.0503374	1.53667	14.1363	75.9185	88.7814	0
0.0512752	1.32572	44.2618	48.6016	77.1038	0
0.0514851	1.76455	75.5687	14.5645	88.0765	0
0.0519302	2.3759	40.9239	51.1992	78.9934	0
0.0526498	1.95722	23.4082	67.9129	82.6325	0
0.0530942	1.72964	38.9133	70.5399	57.8243	0
0.0539437	2.06708	55.8058	34.2144	88.962	0
0.0540926	2.2074	72.4077	42.9974	52.3142	0
0.0543044	2.15231	63.3181	83.6332	27.5503	0
0.0560061	1.407	26.4762	63.5489	88.9294	0
0.0568355	1.53671	59.5153	57.6399	47.5152	0
0.0572379	1.30365	58.4628	31.7321	86.8403	0
0.0577713	1.43115	79.8877	19.6219	73.3661	0
0.0583782	1.6589	9.55367	85.6401	81.5158	0
0.0589219	2.37855	40.9262	49.6028	84.518	0
0.060099	2.01891	64.5483	51.7132	48.9421	0
0.0605662	1.51497	43.9959	81.8965	47.1444	0
0.0608324	1.32502	35.305	67.4323	64.3985	0
0.0610331	1.76935	31.6423	85.5589	58.7436	0
0.0612369	1.79417	84.2422	26.7585	63.9656	0
0.0613169	2.0657	66.8071	35.0013	65.353	0
0.0615895	1.61007	89.9912	89.5757	0.42441	0
0.0621853	1.54738	33.8582	57.0068	83.2335	0
0.0648965	1.73532	44.2738	74.4241	49.8807	0
0.0656085	1.46974	51.117	38.9286	88.4027	0
0.0658723	1.92573	50.2548	49.5879	65.579	0
0.0665317	1.54466	52.0187	38.2665	86.0129	0
0.0666457	1.49069	5.98626	86.2209	85.3641	0
0.0666667	1.62745	30.5092	77.4231	62.7027	0
0.0675948	1.31097	73.8438	55.1001	39.5106	0
0.0676542	1.44679	62.2828	75.4221	31.9274	0
0.0685323	2.39944	74.3071	33.8779	60.8299	0
0.0686113	1.40259	79.0696	54.1385	38.0065	0
0.0693529	1.80219	36.7185	53.6276	85.64	0
0.0695302	1.33245	58.4415	47.444	58.7782	0
0.0702004	1.67826	83.1165	83.9355	9.19341	0
0.0704538	2.03795	89.2463	18.5893	71.4271	0
0.0705673	2.19361	56.442	75.9427	37.1418	0
0.0720267	2.36625	56.4922	72.7703	38.792	0
0.0721149	2.1661	20.5244	69.7487	86.8013	0
0.0722797	1.80651	56.2879	76.3073	37.1132	0
0.0725797	1.67125	54.1826	78.9063	38.0265	0
0.0731753	1.62145	89.9962	52.653	37.347	0
0.0749793	1.91426	52.2556	54.8047	57.2226	0
0.0758367	2.6392	6.92201	83.8311	86.8723	0
0.0761539	1.91203	26.2496	64.5472	84.0036	0
0.0762333	1.5533	55.0448	56.4745	52.731	0
0.0764183	2.5087	48.3225	45.1263	75.8135	0
0.0767548	1.83575	14.71	83.1496	77.046	0
0.0783279	1.85914	32.4689	62.6143	73.9307	0
0.0786638	1.97251	64.4799	25.857	86.114	0
0.078786	1.50902	78.0027	87.5711	12.2479	0
0.0811991	1.92041	63.7792	58.9221	42.8023	0
0.0818007	1.47726	34.4905	56.1521	84.14	0
0.0830253	1.5574	54.9718	79.9861	36.8514	0
0.0833075	1.86444	72.0702	44.8314	50.6349	0
0.0833782	1.9414	26.7512	65.0389	80.9914	0
0.0834805	1.30293	25.8081	64.5941	85.7576	0
0.0849808	2.05412	47.8161	59.6984	57.1339	0
0.0856028	1.49564	71.3061	38.0232	58.2626	0
0.0858721	1.881	53.8702	44.9804	67.0526	0
0.085891	1.79472	75.6737	19.3177	77.3171	0
0.0861039	1.44208	27.0559	63.6749	84.1928	0
0.0863667	1.55438	41.5551	52.1666	75.3693	0
0.0867262	1.3241	20.5098	71.547	81.36	0
0.0872402	2.0198	86.1838	27.8907	62.4173	0
0.0872702	1.3085	61.7613	28.8337	84.6428	0
0.0885343	1.52928	81.1501	13.0582	80.4754	0
0.0892767	1.57532	87.4891	58.1348	31.9877	0
0.0896808	1.37601	54.9276	78.0913	37.6286	0
0.0915708	2.43644	76.9203	78.778	17.3661	0
0.0931007	1.36973	67.8172	30.3279	70.41	0
0.0932874	2.11145	89.9208	23.3361	66.6641	0
0.0933766	1.56822	79.3342	48.3521	43.6177	0
0.0934141	1.48282	43.5802	83.2728	47.2076	0
0.0937486	1.83845	52.0254	38.0369	88.1382	0
0.0944776	2.03309	35.5997	79.0934	56.598	0
0.0949045	1.54909	33.0008	75.3378	61.1668	0
0.0951306	1.51033	70.0995	53.3373	43.4175	0
0.095191	1.53231	47.203	80.7934	44.2658	0
0.0952127	1.80398	67.4235	36.9165	62.4875	0
0.0960581	2.37966	58.7776	44.7342	61.5696	0
0.0961972	2.43566	50.0414	56.8041	57.5579	0
0.0970431	2.49554	82.2445	85.9315	8.76957	0
0.0973203	1.56832	87.4817	19.1277	71.0517	0
0.0975691	1.95174	85.1023	7.83525	83.8991	0
0.0975739	1.4233	88.6794	47.9219	42.1087	0
0.0979241	2.01982	32.7934	59.9181	78.1592	0
0.098731	1.31702	77.133	51.4335	41.4527	0
0.0988532	1.71999	61.8319	83.1496	29.1367	0
0.0990569	1.88469	66.4077	26.7589	78.0984	0
0.0990977	1.84424	43.972	59.0183	62.2303	0
0.0991712	2.48511	74.5684	18.4718	80.0958	0
0.0994111	2.04071	43.1721	85.5405	47.1752	0
0.0997697	1.58786	83.414	54.7944	36.0018	0
0.0999885	1.49975	83.7279	25.3931	65.501	0
0.10015	2.10035	33.9238	88.672	56.1095	0
0.101159	1.59416	87.9892	83.1951	7.09847	0
0.101262	2.40105	89.4291	24.5324	65.4751	0
0.101452	2.148	82.2741	80.2688	12.4723	0
0.102192	1.36499	5.01177	89.7847	84.9929	0
0.103144	1.7911	70.4781	54.1207	42.4272	0
0.103252	1.53079	85.5906	56.9584	33.411	0
0.103304	1.88258	54.5315	76.959	38.5052	0
0.104539	2.19351	89.0086	31.1408	58.8786	0
0.105308	2.37994	66.6425	45.9591	53.1569	0
0.105479	1.67579	69.9725	25.7121	74.5531	0
0.107096	1.75362	81.1775	25.8575	65.9034	0
0.107923	2.08806	14.2963	84.3361	76.9173	0
0.108094	1.55967	74.0956	15.9615	88.6865	0
0.108109	1.50754	21.2764	73.0732	77.492	0
0.108355	1.50956	83.7648	73.9869	17.2456	0
0.108618	1.79634	36.9603	68.2643	61.7264	0
0.110009	1.85441	17.7313	72.2761	89.5062	0
0.110139	1.84868	34.8599	63.1896	69.4466	0
0.111171	1.50883	75.6948	29.353	64.9531	0
0.111383	1.7087	43.9426	47.465	80.9914	0
0.111397	1.60326	32.6043	65.6428	69.7102	0
0.112304	1.56684	84.6451	51.0224	39.4869	0
0.112305	1.61151	44.2151	66.8453	54.8358	0
0.112426	1.51181	34.642	66.0443	66.5571	0
0.11268	1.67599	84.8888	32.2018	58.3046	0
0.113479	1.74551	44.6663	51.2396	71.3542	0
0.11409	1.77152	51.6826	39.0476	83.5976	0
0.114567	1.39287	86.0526	74.4839	16.035	0
0.114573	2.11129	47.8918	42.1082	89.9909	0
0.114713	1.72293	48.893	46.4808	72.1881	0
0.114945	1.80144	85.6828	72.4789	18.0789	0
0.115157	1.56966	7.58231	83.3065	86.4542	0
0.115743	1.99521	64.2656	70.0829	33.4965	0
0.115909	2.38125	44.5132	53.2723	68.5369	0
0.11622	2.27842	20.5338	72.3019	79.9228	0
0.116471	1.74951	12.7718	80.8789	81.1363	0
0.116497	1.30135	27.5881	62.4222	89.3044	0
0.11748	2.14608	82.3548	8.11617	87.2916	0
0.117881	1.48695	45.375	88.921	44.6454	0
0.117929	2.08894	13.3357	76.7324	88.6776	0
0.118637	1.34014	78.1707	31.3444	61.4396	0
0.118815	2.02437	17.4533	75.1346	81.0619	0
0.119001	2.71443	65.0523	52.588	47.6978	0
0.119112	1.55466	73.7344	16.949	85.364	0
0.119259	1.76321	30.8022	59.4975	86.1163	0
0.119319	2.61683	31.2956	82.8306	59.7193	0
0.119422	1.45761	82.6796	22.0279	69.3443	0
0.119534	1.31345	87.1225	35.6608	54.4917	0
0.11961	2.22094	40.6146	49.447	88.1323	0
0.11972	1.58356	46.3775	70.5419	50.0064	0
0.119862	1.58622	21.7795	69.8987	81.9622	0
0.120673	1.44044	40.062	79.127	52.0225	0
0.121094	2.60707	50.8115	44.8887	71.6807	0
0.121278	1.90215	71.1113	20.4186	82.5273	0
0.121456	1.93481	51.3707	52.0287	61.2247	0
0.121783	1.97673	38.488	82.3065	52.5707	0
0.122642	1.44251	54.3815	85.2263	36.0365	0
0.123278	2.46672	66.6594	23.4596	87.7697	0
0.123709	2.40951	89.2739	55.4126	34.5973	0
0.124713	1.33579	51.9396	44.0865	71.1868	0
0.124747	1.32356	16.0767	82.1013	76.0887	0
0.125278	1.34967	31.7588	59.2762	82.7284	0
0.125775	1.78961	77.3863	13.0787	86.5995	0
0.125982	2.42151	87.642	5.14245	85.4326	0
0.126659	2.07159	67.5772	70.8921	30.1752	0
0.126688	1.3531	83.3614	26.3321	64.6438	0
0.126885	3.15162	84.0243	6.66392	87.0613	0
0.127719	1.40281	26.0488	64.1449	87.0438	0
0.128377	1.86069	33.7116	81.4771	57.6657	0
0.128653	1.4751	35.2562	60.0385	73.1751	0
0.128664	2.45202	16.1732	87.6047	74.0148	0
0.128665	1.76565	52.4779	46.6534	66.5881	0
0.129252	1.80417	71.8351	19.6671	82.7151	0
0.129384	1.97473	63.9247	26.1935	87.6851	0
0.129441	2.16186	65.3205	25.1898	85.2663	0
0.130452	2.08988	78.976	58.7296	33.5854	0
0.131559	1.56876	71.4827	50.9694	44.8528	0
0.132659	3.44126	80.9366	9.4949	87.1938	0
0.133079	1.49258	62.1177	88.5979	27.9238	0
0.133256	2.03378	13.7818	80.525	80.0843	0
0.133319	2.06016	87.3444	60.2621	29.8805	0
0.133717	2.32177	79.1998	65.0473	27.4914	0
0.13471	1.97904	66.873	39.3861	60.1076	0
0.135208	1.30301	21.751	84.3701	69.0623	0
0.135241	2.31255	81.2444	9.14736	87.3722	0
0.136278	1.73914	72.6495	42.5217	52.6617	0
0.136897	1.60297	88.8754	27.7183	62.3085	0
0.137355	1.62254	21.1326	71.0671	80.9566	0
0.137598	1.66996	53.8467	42.0965	71.4345	0
0.137642	1.41269	74.5504	41.7956	52.3438	0
0.137687	1.68832	68.7182	69.5457	30.2546	0
0.137707	1.75829	30.8029	82.8796	60.2077	0
0.138466	2.18419	37.7108	81.3322	53.6426	0
0.138588	1.79677	38.1365	53.4815	80.502	0
0.139594	1.5797	86.781	24.7508	65.4876	0
0.140974	1.57465	29.9851	75.0764	64.6394	0
0.14137	1.34577	65.944	37.6487	62.9412	0
0.143701	1.59206	69.2959	51.1351	46.0735	0
0.14375	1.57221	42.9174	58.0961	64.5712	0
0.14426	1.31971	60.8371	74.8649	33.5618	0
0.145252	1.93425	17.7414	79.8623	75.5967	0
0.145705	1.63207	82.1008	45.798	45.2842	0
0.145915	1.4178	53.9665	49.2552	61.4818	0
0.146279	1.39957	77.2978	59.6775	33.4131	0
0.146641	2.20343	52.004	62.1428	50.6114	0
0.147361	1.93279	36.7853	87.2282	53.3545	0
0.148018	1.76927	9.99033	80.7492	86.2605	0
0.148464	1.35634	33.2774	74.5451	61.3382	0
0.149061	1.77916	63.232	84.9749	27.3108	0
0.149935	1.31763	62.0931	42.2088	61.1852	0
0.150832	1.93885	62.6752	59.6687	43.0354	0
0.15137	2.38587	49.0452	53.2915	62.5099	0
0.151704	2.36704	73.3107	34.8017	60.4474	0
0.152012	1.65533	28.7692	68.558	71.7568	0
0.152121	1.65035	28.9051	63.7308	78.7962	0
0.152133	1.70422	18.36	73.8016	81.5891	0
0.152555	1.42524	86.773	26.7978	63.4285	0
0.153699	2.54484	41.6399	85.6394	48.6938	0
0.154039	1.42439	22.2471	80.2493	70.2078	0
0.15407	1.75589	75.63	27.1747	67.4564	0
0.154823	1.46556	70.1699	56.0828	40.7698	0
0.154904	1.37471	45.1331	52.228	69.1105	0
0.154996	1.74662	78.7633	25.033	67.9385	0
0.155617	1.52282	55.287	34.862	87.1703	0
0.155621	1.38737	73.2442	52.0073	42.8224	0
0.156116	1.43611	53.8346	49.5893	61.2386	0
0.156272	2.19368	86.8502	36.2094	53.9722	0
0.156368	1.33736	51.5344	76.956	41.4315	0
0.156551	1.62533	55.3933	73.5825	39.3741	0
0.156909	2.13604	32.845	86.7008	57.3636	0
0.156917	1.31254	28.4395	66.3757	75.09	0
0.157096	1.60079	69.8064	41.5399	55.5134	0
0.157764	2.02253	42.9918	48.0063	82.4305	0
0.158048	2.25212	60.5859	29.7459	85.9566	0
0.158126	1.39787	32.2592	80.5167	59.4903	0
0.159025	1.91379	85.7508	30.4152	59.9464	0
0.15924	2.0988	83.0793	27.8468	63.1729	0
0.15973	1.95455	0.938252	89.2694	89.4114	0
0.160397	2.28777	38.0586	52.6866	83.5587	0
0.160875	2.14779	39.4189	65.9865	60.8276	0
0.161632	2.08069	84.2033	83.9695	8.3797	0
0.161956	1.3811	32.2566	61.3386	76.4615	0
0.163181	2.16546	34.2724	70.4874	63.0396	0
0.163386	1.4225	87.2473	31.4829	58.6656	0
0.163535	1.49181	45.6954	46.221	79.4632	0
0.163807	2.73926	28.1038	66.7263	75.1385	0
0.16428	1.34866	43.6548	86.3948	46.572	0
0.165313	1.98143	29.578	69.9535	69.1958	0
0.1663	2.00576	35.8996	62.1712	69.2179	0
0.166735	1.44699	46.6295	47.0531	75.3195	0
0.166855	1.33573	43.4586	57.6974	64.3384	0
0.168111	1.67653	19.2986	85.34	71.3159	0
0.168384	1.35887	60.9099	29.1036	89.1887	0
0.168827	1.5182	28.724	70.6574	69.621	0
0.169493	2.74213	89.9039	46.5431	43.4571	0
0.169713	1.96847	48.2996	61.8604	54.6322	0
0.171039	2.39284	36.7755	53.6082	85.4078	0
0.171684	1.71448	33.1869	78.5138	59.3452	0
0.171907	1.4092	81.3171	14.6297	78.3176	0
0.172986	1.5707	36.0494	54.2964	85.6576	0
0.173075	1.96263	74.8866	63.945	30.7165	0
0.173199	2.17744	84.8401	45.5952	44.8682	0
0.173482	3.80221	50.0188	41.0591	82.1655	0
0.173573	1.91953	42.9491	48.0775	82.3232	0
0.173674	1.48087	45.9865	47.4298	75.8729	0
0.174128	2.21573	65.4502	29.2772	75.0526	0
0.174297	2.29773	54.6846	62.1803	47.9832	0
0.174507	1.87899	9.80237	88.4563	80.3223	0
0.175577	1.56371	58.7905	32.792	80.9353	0
0.175877	1.32731	68.733	60.5792	37.6344	0
0.176084	1.58081	80.9595	65.7588	26.0797	0
0.176318	2.11241	21.9944	78.3681	71.6023	0
0.176474	1.5421	56.8977	87.2333	33.2481	0
0.176717	1.33858	28.7728	78.2654	64.1345	0
0.177445	1.6146	73.5836	86.79	16.7449	0
0.177887	1.9037	69.5444	52.5927	44.4938	0
0.178041	1.72422	61.4555	29.0466	85.0659	0
0.178165	1.6977	68.5057	41.8309	56.133	0
0.178486	1.83191	57.7232	82.8701	33.2467	0
0.178977	1.61756	11.9181	78.3593	87.4789	0
0.180058	1.32171	31.6912	84.9433	58.8089	0
0.18028	1.39126	77.7815	84.2582	13.5383	0
0.180372	1.55753	78.9842	23.2567	69.7854	0
0.180843	2.48209	53.4454	63.1383	48.3816	0
0.180847	2.26641	76.4111	18.9145	77.0956	0
0.181347	1.35823	65.8174	36.1068	64.9365	0
0.181672	1.76384	63.621	66.5009	36.6548	0
0.182323	1.30237	65.0895	82.1981	26.2659	0
0.182565	1.75671	54.7481	38.0336	77.5496	0
0.182908	1.89893	85.0026	26.3999	64.15	0
0.183115	1.84153	18.2375	73.7775	81.8913	0
0.18362	1.3084	80.1984	49.2873	42.3856	0
0.183624	1.33077	80.0898	63.9316	28.1605	0
0.18371	1.60897	44.0757	47.3105	81.0595	0
0.184164	1.74223	75.5226	28.3494	66.1898	0
0.184738	1.36976	38.3575	59.7902	68.7022	0
0.185009	2.00301	73.1188	16.9939	88.1028	0
0.185571	2.04308	87.9232	51.0767	39.0003	0
0.186873	3.27621	49.2831	50.0748	66.2205	0
0.187066	2.38766	67.1195	48.5096	50.1891	0
0.187683	1.88643	63.7723	55.3754	46.0407	0
0.188015	1.79082	71.7423	30.6785	66.2524	0
0.188049	1.84424	24.5752	66.6292	82.8233	0
0.188295	1.48927	62.2081	41.6066	61.7857	0
0.188418	1.60713	56.1277	59.377	49.0301	0
0.188693	1.73092	29.918	71.6359	67.2535	0
0.188816	1.93903	23.1808	88.7722	66.8555	0
0.188882	2.02255	77.3645	28.9111	64.4606	0
0.189351	2.35926	82.4425	28.7125	62.4798	0
0.190957	1.54994	69.4736	27.2808	72.8308	0
0.191454	2.38578	59.2339	50.8376	54.3608	0
0.191757	2.24319	85.1916	27.4389	63.0563	0
0.191833	2.20381	25.4041	70.9234	73.8657	0
0.192056	1.43681	45.7566	77.6145	46.8808	0
0.192293	1.75289	84.6683	9.11426	82.6294	0
0.192927	1.46932	8.50814	85.1353	83.0367	0
0.193238	1.67267	23.7224	66.2895	89.2904	0
0.193255	2.3668	16.6666	89.0949	73.3594	0
0.193824	2.02824	24.2709	82.6223	67.0157	0
0.193995	2.26731	67.6238	89.8841	22.3766	0
0.194614	2.32892	46.649	44.6172	81.4539	0
0.194619	1.74606	66.9165	69.1454	31.977	0
0.194836	1.37413	58.7088	66.6653	40.7828	0
0.195407	1.80702	34.6931	79.3584	57.4257	0
0.198205	1.89387	68.3606	39.5524	58.7254	0
0.198471	1.83658	58.8617	39.1208	68.8053	0
0.198754	1.36794	79.9052	73.9495	19.1087	0
0.198784	1.75266	33.735	56.7794	84.7851	0
0.19903	2.18079	65.4671	29.9221	73.9521	0
0.199404	1.37312	74.6341	61.1219	33.4264	0
0.200047	2.3884	70.0407	51.1985	45.526	0
0.200801	1.77824	42.0431	69.0239	55.5295	0
0.202662	1.6182	67.9886	65.4801	34.0003	0
0.202708	1.79956	15.5688	78.4072	79.7517	0
0.203237	1.44408	36.0622	62.4248	68.676	0
0.203665	2.14468	68.908	25.4288	76.4527	0
0.204288	2.157	59.1622	43.616	62.5088	0
0.20446	2.18533	35.3356	85.655	55.0136	0
0.205147	1.45697	28.0655	82.2978	63.1929	0
0.205584	1.49412	56.9364	53.4815	53.8351	0
0.205906	1.44653	68.9738	62.9436	35.4043	0
0.206399	1.55423	33.0957	61.698	74.2842	0
0.206451	1.54431	50.3146	71.2725	45.6221	0
0.206874	1.49594	83.2229	51.2351	39.5796	0
0.207543	1.46505	8.2904	82.8599	85.8088	0
0.207733	1.46464	33.0835	64.0523	70.9518	0
0.208207	1.53077	53.4959	48.6095	62.7993	0
0.208782	1.61609	51.9919	62.0018	50.7424	0
0.209305	1.8059	45.0652	46.8436	79.4867	0
0.209389	1.70787	56.1472	68.3042	41.9564	0
0.20981	1.34202	47.4551	43.0575	84.5802	0
0.210144	1.36743	49.8937	50.9608	64.2836	0
0.212373	2.01533	33.9712	56.8923	83.2337	0
0.213468	1.40165	75.9228	34.1258	59.6326	0
0.213479	2.01858	26.9298	72.2959	70.3899	0
0.213844	1.34809	31.2118	59.9326	82.3949	0
0.214643	1.37985	25.9536	75.0447	69.301	0
0.214791	1.46659	39.3669	53.4308	77.4322	0
0.214868	1.98936	63.9055	28.6713	78.952	0
0.215334	2.25384	79.7353	70.4679	22.263	0
0.215441	1.71777	73.0254	65.178	30.753	0
0.216143	1.47747	88.142	45.9708	44.0894	0
0.216388	2.04902	15.4331	76.4515	82.7481	0
0.216772	1.38062	29.4507	79.0455	63.0336	0
0.217672	1.79999	67.6908	68.6019	31.7699	0
0.217881	1.78922	50.7468	79.2504	41.2744	0
0.218229	1.71675	89.2583	41.5076	48.5021	0
0.218458	1.4279	55.6748	85.942	34.6326	0
0.219165	1.54841	30.059	73.4201	65.6906	0
0.219795	1.96778	45.1349	47.8372	76.8454	0
0.220844	1.46305	14.8113	75.1962	89.5383	0
0.221538	2.23509	56.5294	51.2606	56.5247	0
0.221673	1.81841	44.9504	45.0743	88.8113	0
0.222382	1.37117	27.8641	76.4047	66.1738	0
0.222458	1.83011	30.8864	65.3755	72.5523	0
0.222575	2.17972	36.0251	58.5447	74.259	0
0.222668	1.8435	54.3642	45.3966	65.8439	0
0.222771	1.38203	59.6251	39.077	67.8896	0
0.224638	1.60371	48.4944	86.0061	41.7854	0
0.224787	1.61696	79.5455	17.468	76.1654	0
0.225619	1.47584	56.4355	34.0049	85.1648	0
0.225898	1.66645	80.4225	86.0825	10.3617	0
0.226273	1.73492	35.3976	86.3583	54.8475	0
0.226307	2.61187	78.1346	16.086	79.2963	0
0.226742	1.39052	65.5381	79.8864	26.7297	0
0.227831	1.52768	83.828	19.5183	71.5584	0
0.227911	1.81047	38.8271	55.675	74.0921	0
0.227959	1.86169	88.5254	34.3211	55.7197	0
0.228517	1.74255	39.9702	76.5245	53.228	0
0.228523	1.80646	37.8975	78.2715	54.5747	0
0.228568	2.25713	39.3562	57.2752	70.6412	0
0.230599	2.45445	13.8592	76.3056	87.9094	0
0.231104	1.33412	61.0668	35.74	70.8946	0
0.231422	1.84786	28.5628	76.1679	65.5401	0
0.232422	1.37379	52.858	51.8761	59.7166	0
0.23348	1.45719	9.44581	83.3565	83.3156	0
0.233767	1.69811	42.2639	62.3455	60.8749	0
0.234449	1.8212	74.0748	26.7653	69.0781	0
0.234924	1.82188	70.6466	32.5258	64.9499	0
0.235445	2.22517	87.8465	46.6266	43.4544	0
0.235685	1.85984	83.1699	35.8758	54.9818	0
0.236032	1.7359	81.6426	15.0847	77.5331	0
0.236509	1.79545	86.9788	44.0807	46.0785	0
0.236904	2.23717	79.5369	13.2649	81.9378	0
0.236932	1.66127	65.949	87.9191	24.1523	0
0.237152	2.02479	60.9466	80.8539	30.7289	0
0.237801	1.90951	39.336	80.9317	52.1237	0
0.238556	1.65426	68.0713	24.8996	78.7892	0
0.238734	2.56455	81.1305	49.9607	41.4168	0
0.23897	1.9236	80.1591	26.1522	66.0292	0
0.23952	1.73253	25.2872	65.6144	83.712	0
0.239542	1.94483	44.7277	45.7462	84.7823	0
0.239765	2.20581	48.3488	57.9045	58.3077	0
0.240154	2.00381	25.2652	81.4257	66.4267	0
0.240419	1.50355	72.4597	77.5305	21.7613	0
0.240492	1.99633	85.634	69.1213	21.3726	0
0.240647	2.07705	84.7754	52.1851	38.3042	0
0.241166	1.80365	53.2366	46.421	65.9122	0
0.242502	2.00576	35.5585	81.6492	55.7291	0
0.242544	2.00032	85.2897	76.1134	14.6943	0
0.244161	1.86439	59.437	67.8442	39.2772	0
0.244457	2.04746	30.4444	83.701	60.3513	0
0.244667	2.04474	56.6743	59.802	48.1482	0
0.244779	2.18797	61.1233	73.2571	34.2166	0
0.245594	1.98051	50.7214	44.8443	71.9042	0
0.245712	1.30335	71.6803	20.1921	81.7995	0
0.245734	2.37409	47.2863	74.2536	46.9373	0
0.245754	1.60883	46.0368	58.0901	60.7541	0
0.246246	1.37907	43.2442	81.9701	47.8776	0
0.246269	1.51797	7.27641	88.7473	82.8334	0
0.247453	1.80589	61.0627	51.5599	51.9798	0
0.248434	2.30269	79.7744	38.806	53.0573	0
0.248504	1.77947	33.4601	57.1316	84.4189	0
0.249824	1.87418	85.9133	75.7358	14.862	0
0.250193	1.78804	21.6596	71.5863	78.9934	0
0.250377	1.32233	42.4073	47.65	88.1921	0
0.250488	1.73556	42.2147	77.1779	50.6391	0
0.250525	2.14441	23.5552	71.9563	75.3734	0
0.251659	1.87528	33.9733	65.2466	68.2808	0
0.251933	1.56381	83.8378	79.3024	12.382	0
0.252213	1.93876	36.2153	75.4858	57.6539	0
0.252333	2.31573	82.8216	58.4839	32.5114	0
0.25299	1.80133	80.1493	85.9834	10.6533	0
0.253085	1.32728	86.5904	62.4927	27.754	0
0.253213	2.05835	86.7971	57.3772	32.8195	0
0.253279	2.13017	71.7964	22.8953	76.5922	0
0.25401	1.91909	9.315	88.3435	80.8361	0
0.254473	2.16281	62.1283	35.8727	69.3099	0
0.255141	1.38581	57.0184	87.5967	33.0918	0
0.255727	1.4607	78.7419	12.4376	84.7816	0
0.256381	1.42121	30.7564	61.6257	79.1126	0
0.256724	2.04308	55.8979	83.4501	34.9006	0
0.256809	1.616	81.497	78.5381	14.341	0
0.257686	1.87109	76.6502	26.0239	68.0946	0
0.257999	2.11075	55.4853	51.9621	56.8352	0
0.258298	1.55049	75.3173	77.0454	19.7782	0
0.258489	1.34033	27.7799	78.8512	64.9079	0
0.258757	1.50869	21.9633	70.3139	80.6479	0
0.25887	1.96304	80.392	32.2912	59.5039	0
0.258948	1.31246	49.1457	48.8361	68.1218	0
0.259461	1.74598	66.8226	75.2366	27.9612	0
0.259585	1.81955	26.0818	81.2975	65.6193	1
0.260508	2.09365	86.0487	21.8545	68.5421	0
0.260815	1.98682	81.1241	81.3941	12.4119	0
0.260841	1.43404	75.095	88.4501	14.9891	0
0.261724	2.05299	17.5975	72.4936	88.2673	0
0.262184	2.11855	21.7536	70.725	80.2999	0
0.264196	1.40424	83.5235	62.8497	28.0382	0
0.264239	1.67973	34.0907	55.9929	87.8917	0
0.265877	1.81568	75.1978	14.9317	88.081	0
0.266051	1.38425	84.9329	80.4064	10.872	1
0.266319	2.41879	38.8351	87.8251	51.2494	0
0.266458	1.75267	86.5666	13.7187	76.7342	0
0.266492	1.96813	65.8657	63.7146	37.066	0
0.267006	1.46564	83.1035	17.7872	73.6864	0
0.267409	1.39851	62.1577	52.5512	50.0599	0
0.267733	2.10848	5.50064	88.8553	84.6205	0
0.268361	1.4734	72.0106	72.6763	25.4048	0
0.268516	2.12735	46.5204	43.4806	89.7673	0
0.268758	1.32124	88.6161	39.0159	51.0183	0
0.269494	1.43034	72.8	42.7198	52.3689	0
0.269888	1.45657	30.027	60.7485	83.8074	0
0.271214	1.71441	76.9106	21.9389	72.7132	0
0.271504	1.40179	50.3341	43.4381	75.193	0
0.2734	2.05414	31.4859	63.7014	73.9441	0
0.273414	2.07561	35.6578	59.9289	72.6683	0
0.273452	1.67916	50.2329	75.8023	43.2417	0
0.273589	2.00477	17.2488	78.1955	77.6049	0
0.273799	1.69017	37.9529	75.3121	55.9224	0
0.274434	1.50087	39.7238	75.3081	54.0834	0
0.274684	2.13157	40.3761	59.8874	65.8071	0
0.275404	1.58384	16.8621	73.5542	86.3781	0
0.275856	1.67728	21.1018	88.7321	68.9399	0
0.276074	1.34031	20.6114	76.4867	74.7346	0
0.276398	1.44069	5.27989	85.018	88.256	0
0.27679	1.76443	36.0883	78.5258	56.3289	0
0.277025	1.33323	59.8613	42.22	63.4739	0
0.277352	1.66361	21.6135	88.1345	68.4753	0
0.277725	1.92356	65.3741	24.6371	89.3034	0
0.278122	1.80987	80.1813	9.86474	89.0572	0
0.278569	1.38021	43.5293	66.7064	55.6749	0
0.278917	1.53696	41.2601	59.7524	64.8096	0
0.278973	1.67783	20.8012	72.6163	78.9324	0
0.279296	1.55675	60.7251	69.7739	36.7892	0
0.279379	1.5571	49.616	78.4216	42.7096	0
0.28128	2.13046	54.573	37.3839	79.5944	0
0.281293	1.51587	49.8238	80.104	41.8851	0
0.281514	1.6103	88.7183	10.5947	79.4849	0
0.282799	1.41351	64.2762	25.7412	89.1173	0
0.282892	2.26774	29.7133	62.2584	80.1945	0
0.283521	1.81272	29.007	76.9652	64.5787	0
0.283674	1.50846	78.0783	59.8756	32.8697	0
0.28394	1.80047	36.8746	53.3536	86.4563	0
0.284177	1.7976	18.2535	71.7469	89.8747	0
0.284212	1.37476	47.7629	60.1546	56.7591	0
0.284269	1.31656	69.9872	62.9184	34.7185	0
0.28432	1.96975	83.6781	41.4639	49.2373	0
0.284383	2.60039	71.6901	21.7509	78.6652	0
0.284444	2.1881	43.0786	51.4921	73.6938	0
0.285088	1.30859	49.6306	46.8798	70.3344	0
0.285194	2.0326	81.3734	16.1966	76.3983	0
0.285884	1.40989	34.94	67.5458	64.7379	0
0.285939	1.54869	65.9168	24.1659	88.1195	0
0.28604	2.50854	71.0303	40.0969	56.2181	0
0.286074	2.36483	20.8105	71.4073	80.9827	0
0.286164	1.67938	37.8484	78.6791	54.4563	0
0.286689	1.70505	68.7357	21.674	85.9981	0
0.287015	1.83053	87.3094	31.0228	59.1204	0
0.287523	1.83279	29.2581	70.9303	68.6852	0
0.2878	2.02201	78.7375	46.7158	45.4707	0
0.287861	1.85264	25.6037	84.7914	65.0074	0
0.288463	1.9799	65.9018	53.9136	45.7814	0
0.288612	1.6919	26.1805	81.489	65.4406	0
0.288721	1.31055	70.6621	20.8388	82.5308	0
0.290167	1.89142	40.882	50.3087	81.7683	0
0.290809	1.7082	52.1933	43.348	72.0074	0
0.291025	1.40779	68.1786	48.1387	49.8068	0
0.291379	1.45831	47.8897	42.2534	87.1423	0
0.291817	1.63285	35.5227	56.4223	79.7428	0
0.292587	1.59086	44.0136	80.3543	47.5984	0
0.292902	1.39713	54.5298	72.0668	41.0647	0
0.292959	1.847	33.3478	65.4221	68.9344	0
0.293203	1.4639	76.6887	17.6569	78.6116	0
0.293899	2.03419	64.4507	31.1505	73.4042	0
0.294258	1.37077	32.5146	71.6107	64.202	0
0.294824	1.9526	18.4142	71.5907	89.5885	0
0.295083	1.50964	85.9583	46.951	43.3342	0
0.295137	1.30095	79.8653	84.1669	11.7244	0
0.296327	1.82232	63.1657	31.0144	75.6158	0
0.296343	1.86827	79.1672	43.8854	48.1445	0
0.297455	2.36217	30.1199	65.9821	72.9318	0
0.298428	1.61415	49.8245	42.4122	78.6543	0
0.298892	1.36293	87.3182	47.3418	42.784	0
0.300634	1.82155	65.2906	30.4627	73.3299	0
0.300717	2.21213	28.4013	62.4992	83.4494	0
0.30076	2.54322	60.2667	46.549	57.9855	0
0.300765	1.95345	43.0811	79.766	48.7366	0
0.302494	1.50513	68.8427	87.0139	21.3872	0
0.302944	2.07275	40.163	62.5248	63.2121	0
0.303367	2.50203	69.6304	47.5452	49.4173	0
0.304148	1.82283	32.7479	58.897	80.7627	0
0.305381	2.56427	77.3775	16.5483	79.4743	0
0.305707	1.74138	60.279	74.3867	34.3413	0
0.305947	1.61124	27.2501	66.7639	76.5625	0
0.306079	1.52285	89.5658	14.408	75.5988	0
0.306405	1.5608	46.3622	62.3025	56.308	0
0.306478	1.57809	20.1288	79.3792	73.1052	0
0.306802	1.48059	19.4464	84.3014	71.4717	0
0.307157	1.64112	20.1819	74.8559	76.9773	0
0.30771	1.51019	45.8189	46.6448	78.0348	0
0.307953	2.18054	77.1602	13.8351	84.9337	0
0.308012	1.30575	18.3936	71.9165	86.7483	0
0.308069	1.58496	84.188	17.59	73.4571	0
0.308279	2.00506	24.3278	80.7877	67.6926	0
0.308766	1.55973	61.2146	49.8534	53.5828	0
0.308936	1.34412	6.35452	85.43	85.594	0
0.309282	1.94947	29.9643	76.2971	63.9146	0
0.309425	2.06453	80.8444	58.2893	33.3112	0
0.30962	1.64407	8.81222	86.9881	81.7262	0
0.310078	1.43489	84.6051	29.4938	61.1009	0
0.310106	1.83695	5.79246	86.8362	85.1529	0
0.310751	1.61962	65.4689	25.0512	85.2313	0
0.3111	1.80436	30.6949	81.439	60.7726	0
0.311125	2.0339	77.1629	45.7606	47.0697	0
0.311875	1.47971	58.3006	66.9947	40.9095	0
0.312881	1.35683	89.7425	48.7172	41.284	0
0.31309	1.80341	50.1997	40.234	85.0465	0
0.313722	1.4034	36.9601	54.0811	82.4275	0
0.313777	1.35744	55.2321	69.0843	42.2821	0
0.31397	1.80407	31.4813	73.0614	64.3168	0
0.314209	1.50621	72.1988	20.3366	80.4863	0
0.314357	1.45834	54.9429	39.2776	74.5618	0
0.31693	1.7363	82.3132	30.8114	60.3671	0
0.317379	1.4131	55.4589	88.2355	34.5992	0
0.318121	1.51683	71.6713	22.3402	77.6715	0
0.318265	1.63281	49.6377	53.5741	61.4773	0
0.318575	1.82801	59.3389	35.3129	74.2069	0
0.319184	1.7503	56.7184	36.7394	76.2267	1
0.319202	1.3503	30.5048	80.5232	61.3038	0
0.319265	1.92293	63.5919	26.7065	86.2992	0
0.319322	1.30964	15.4374	84.9917	75.436	0
0.319333	1.85277	27.1217	66.9628	76.4756	0
0.319901	1.73666	51.9822	39.2972	81.5127	0
0.320736	1.36319	56.5794	33.4237	89.5987	0
0.321052	2.01881	49.9379	43.2864	76.3282	0
0.321956	2.46716	14.8699	84.8915	76.0732	0
0.322029	2.5442	47.3119	86.3883	42.9161	0
0.322245	2.11611	78.6234	13.8323	82.2362	0
0.32227	1.6625	24.8468	66.2056	83.2571	1
0.322284	1.764	66.1485	44.8719	54.6799	0
0.323199	1.99548	37.3002	61.2862	68.3255	0
0.323435	1.9496	72.975	78.3745	20.8201	0
0.324654	1.91041	85.7197	4.59168	88.3411	0
0.32469	1.41969	50.3122	72.1608	45.0954	0
0.324821	2.03223	23.243	75.8717	71.9357	0
0.324862	2.14088	80.0189	11.4546	84.4368	0
0.325249	2.01546	25.6874	89.9574	64.3127	0
0.32526	1.60478	34.095	64.2505	69.252	0
0.326007	1.5125	45.7778	68.7962	51.7807	0
0.326295	2.54899	33.8033	83.5793	56.9761	0
0.326422	2.51083	42.3844	69.51	54.8239	0
0.326695	2.12711	30.9429	61.1863	79.6795	0
0.327027	1.58045	41.7435	89.2707	48.2659	0
0.327389	1.71651	46.0347	53.0824	66.637	0
0.327626	2.64097	43.1519	49.564	77.4675	0
0.327903	2.06236	57.7118	37.9589	72.2447	0
0.328006	1.92664	53.5012	36.505	89.4179	0
0.328108	1.72054	52.4983	40.2437	77.5132	0
0.328483	1.96413	30.3861	84.1638	60.2974	1
0.328648	1.92853	88.8943	13.3728	76.6747	0
0.328892	1.6013	17.5209	85.4146	73.1273	0
0.328931	2.09299	61.1109	36.6148	69.5275	0
0.330327	1.38831	43.6718	61.7163	59.8478	0
0.330567	1.6187	38.911	73.2392	56.0824	0
0.331075	1.87129	20.9569	73.1814	77.8629	0
0.331722	1.53174	64.3921	26.273	84.5161	0
0.332751	1.99765	70.8306	30.7458	66.9313	0
0.333238	1.73298	70.9746	36.345	60.3345	0
0.333347	1.94247	68.6785	80.6079	23.4872	0
0.333558	2.09697	89.9565	42.3754	47.6246	0
0.334959	2.25647	18.094	76.0926	78.6563	0
0.335473	1.57789	55.6211	84.7112	34.8994	0
0.336834	1.86284	37.902	53.5085	81.1428	0
0.337647	1.95969	22.6677	77.1348	71.666	0
0.337671	1.64006	63.7638	46.3966	55.0033	0
0.337732	1.58602	60.582	36.5985	70.2486	0
0.337818	2.53871	52.0971	72.6414	43.0738	0
0.337824	1.57607	57.9936	39.1709	69.9048	0
0.338048	1.83117	12.06	79.7672	83.6859	0
0.338214	2.10951	83.8998	58.2673	32.4515	0
0.338398	2.09854	48.2604	55.4686	60.9721	0
0.33844	1.69523	83.1482	16.7239	74.8193	0
0.339232	1.9607	85.5817	26.8345	63.5899	0
0.339888	1.3252	68.2557	42.7255	55.36	0
0.340221	2.62429	55.5012	35.2289	83.7233	0
0.340779	1.53986	39.3087	59.4996	67.7218	0
0.342788	1.98892	39.6629	60.4316	66.1198	0
0.343399	2.01374	81.6106	8.9251	86.9764	0
0.343479	2.17983	70.9541	20.0125	84.0823	0
0.343915	1.67553	85.3201	20.1176	70.4803	0
0.344458	2.02327	58.1747	44.9046	62.01	0
0.345065	1.3816	20.4302	77.8084	73.8628	0
0.345545	2.20426	37.4086	53.1697	84.3438	0
0.345617	1.6842	83.1789	58.4754	32.4242	0
0.346089	1.76247	70.6234	36.8964	59.9756	0
0.346207	2.11676	65.9852	50.4734	49.0632	0
0.346381	2.29293	72.1406	40.3934	55.1892	0
0.346558	1.5335	85.0823	21.83	68.7869	0
0.346564	1.77479	87.8776	22.0473	68.0659	0
0.346625	1.77737	0.223827	89.8183	89.8693	0
0.348071	2.31421	24.3779	86.1013	65.9763	0
0.348264	2.35426	40.2872	52.2502	77.9883	0
0.348344	2.09636	59.1988	35.8739	73.4444	0
0.348373	1.53919	33.207	71.7512	63.3006	0
0.348431	1.76818	34.2366	63.5967	69.8394	0
0.348772	1.33444	89.1537	9.6996	80.3381	0
0.348898	1.41739	79.3421	29.2454	63.1155	0
0.349235	2.07603	37.2929	55.5094	77.5553	0
0.349416	1.56571	86.724	53.3572	36.8379	0
0.349431	1.95862	61.7348	54.1714	48.8448	0
0.350618	2.00355	60.5105	29.5943	87.7299	0
0.350891	1.32572	66.6359	25.3093	80.8132	0
0.351757	1.96433	54.8393	35.9731	83.3482	0
0.35185	1.59411	30.8699	82.8431	60.1498	0
0.351935	1.83649	30.571	64.7925	73.8583	0
0.352234	2.12252	81.5243	62.0546	29.4235	0
0.352386	1.82749	44.0666	45.9539	88.9154	0
0.352578	1.44281	17.2438	74.788	82.0715	0
0.352593	1.70739	56.2911	68.1944	41.8986	0
0.353804	2.04138	28.5435	87.9448	61.5444	0
0.353947	2.13756	58.6921	33.6077	79.0098	0
0.354411	1.42734	34.2188	56.0632	86.1239	0
0.355423	1.56262	44.6634	48.3414	76.7785	0
0.355763	1.41896	44.3789	52.1913	70.3248	0
0.35579	1.70891	39.0499	59.3688	68.2515	0
0.357259	1.86721	74.8108	17.7246	81.081	0
0.357858	2.12119	64.0264	30.2837	75.5232	0
0.358568	1.96118	49.3094	44.2111	75.6816	0
0.359681	1.68899	63.8949	26.5942	85.2734	0
0.360144	1.54574	17.4808	81.6452	74.7576	0
0.360453	1.76655	27.5023	64.6272	80.0884	0
0.361192	1.34796	51.344	44.5837	71.3223	0
0.36124	1.44077	47.8516	77.8548	44.6893	0
0.362509	1.57486	42.3546	63.2137	59.9474	0
0.362811	1.55576	36.9868	65.1022	64.5459	0
0.363406	2.3637	66.5271	25.4877	80.6281	0
0.363844	1.99088	89.9634	36.4149	53.5851	0
0.365688	1.91393	77.4505	82.7058	14.5757	0
0.365793	2.46413	5.9668	86.0914	85.4986	0
0.365932	1.98848	30.7683	66.4591	71.3581	0
0.366626	1.90261	42.7243	48.1549	82.9002	0
0.366791	1.50955	45.3373	59.545	60.0676	0
0.366806	1.5627	64.4979	40.2385	61.212	0
0.367032	3.21637	61.4026	65.6424	39.1851	0
0.367284	1.52066	84.3325	36.1911	54.3971	0
0.367772	1.54397	27.4775	77.1392	66.1613	0
0.368141	1.56239	88.7407	84.4238	5.71752	0
0.369263	3.36077	46.7496	67.3439	51.8171	0
0.370044	2.86861	21.2725	78.578	72.3027	0
0.370431	1.97162	69.4914	20.8201	86.5649	0
0.370742	1.87498	64.0024	33.43	70.5048	0
0.372379	1.73429	66.8534	25.6896	79.4691	0
0.372639	2.77479	21.082	73.4689	77.2875	0
0.373128	1.46166	76.3563	74.2696	21.0612	0
0.373174	2.8307	67.507	40.7045	58.119	0
0.373666	1.73051	27.0819	74.9559	68.0361	0
0.374567	2.08067	59.6419	38.6446	68.4806	0
0.375304	1.66505	28.0186	63.0467	82.9122	0
0.37543	1.32362	31.2281	60.6513	80.2694	0
0.375586	1.50627	24.4962	72.819	73.0839	0
0.375683	2.27337	84.0174	19.4548	71.5586	0
0.377434	1.49761	46.7584	44.4554	81.6348	0
0.37827	1.87515	56.6255	40.4798	69.8369	0
0.378391	1.71278	88.782	8.75214	81.3344	0
0.378492	1.41154	29.3386	64.9559	75.716	0
0.37853	2.0756	46.1338	53.8443	65.5201	0
0.378712	1.35761	6.91032	89.6341	83.0995	0
0.378756	1.44706	32.6584	72.064	63.6963	0
0.37895	1.83637	66.0273	33.1103	68.5852	0
0.379011	1.84817	88.5761	31.0446	58.9955	0
0.379357	1.37637	72.6159	63.3206	32.6373	0
0.379891	1.67705	66.6461	80.3263	25.5027	0
0.381018	1.47655	76.4931	15.4736	82.5912	0
0.38107	1.31733	69.0829	74.4149	26.5395	0
0.381258	1.60181	47.4311	46.6027	74.6204	0
0.38166	1.31078	50.6691	39.4498	87.4133	0
0.382784	1.42377	31.8849	83.8862	58.8442	0
0.382981	2.12441	49.5832	73.5504	45.0307	0
0.383212	1.57837	66.5828	36.6605	63.539	0
0.383839	2.0403	84.9362	9.41017	82.0893	0
0.383875	2.24679	29.2336	63.9256	77.7095	0
0.384084	1.30761	73.3234	17.6066	84.5134	0
0.384482	1.32887	53.3876	69.94	43.4719	1
0.384825	2.17013	25.2693	64.8296	87.9095	0
0.385252	2.0913	30.8046	62.9619	76.3599	0
0.385361	1.48735	30.7024	62.9918	76.5038	0
0.386639	1.80465	52.6801	75.8899	40.8018	0
0.387127	1.84915	63.4866	40.2612	62.1393	0
0.387313	1.30723	88.32	55.7878	34.2651	0
0.387564	1.93592	31.8661	61.9867	76.0496	0
0.388148	1.52585	18.8417	72.7552	82.6393	0
0.388253	1.83085	30.946	70.6124	66.8755	0
0.388425	1.75471	61.6643	43.3544	60.2644	0
0.388884	1.90823	51.1543	69.301	46.0513	0
0.389598	1.70893	38.9271	51.3871	85.8033	0
0.390091	1.35539	35.7697	83.671	54.9676	0
0.390336	1.92014	65.2864	76.5623	28.5762	0
0.390641	1.75789	23.358	76.2939	71.465	0
0.391259	1.82563	36.0818	69.6831	61.5949	0
0.391775	1.33464	65.1365	27.5547	78.8782	0
0.391898	2.31547	31.6044	58.8061	85.4213	1
0.392552	2.51997	30.5457	86.2121	59.7408	0
0.392616	1.50165	72.3567	75.449	23.1839	0
0.393307	1.38159	31.531	86.8654	58.6615	0
0.393376	2.14248	25.1561	74.9981	70.2945	1
0.393824	2.22351	50.3085	39.8887	86.6645	0
0.394633	1.56675	9.15877	80.9561	88.5663	0
0.394687	1.35792	50.9195	40.0551	82.5739	1
0.395297	2.21944	39.9351	64.4392	61.6221	0
0.395988	1.63991	20.2548	75.3295	76.3476	0
0.39642	1.9676	74.9309	53.6859	40.2982	0
0.396598	1.34242	52.998	47.3142	65.0355	0
0.39689	1.63175	64.2901	27.2312	81.6306	1
0.397282	1.40672	61.4334	80.6142	30.3462	0
0.397766	1.53457	58.6098	34.4147	77.3273	0
0.397981	1.73575	25.406	64.9668	85.9385	0
0.398286	1.97828	45.3552	58.7703	60.8417	0
0.398333	2.08747	45.3124	69.9174	51.4988	0
0.398601	1.90396	5.36053	85.0564	87.9324	0
0.398876	2.11847	12.5438	82.2295	80.214	0
0.399018	2.36011	71.2959	22.3023	78.2918	0
0.400395	1.81582	70.6972	19.664	86.3902	0
0.400525	1.44763	70.6973	37.5061	59.2498	0
0.400529	1.74571	57.2943	51.1459	55.8889	0
0.402053	1.77337	50.4796	48.843	66.2716	0
0.402188	1.87648	8.88917	81.7234	86.7797	1
0.402447	1.72149	74.7397	31.3413	63.3445	0
0.403591	1.80799	58.9021	59.4689	46.4241	0
0.40364	1.62075	22.4457	74.4881	74.1872	0
0.404226	2.18977	28.8671	65.7236	75.3411	0
0.405132	1.78633	55.5853	68.2723	42.5029	0
0.405146	2.02107	58.8758	75.7397	34.931	0
0.405821	1.3684	57.6595	34.7697	78.6031	0
0.406002	2.2569	70.8231	20.2611	83.7055	0
0.40627	2.42068	61.9061	83.1044	29.0768	0
0.407193	1.58938	87.0888	17.1466	73.1174	0
0.407248	1.72526	19.3546	72.3985	82.2055	0
0.40772	1.96955	21.5949	81.6418	70.2377	0
0.409021	1.67471	69.4065	50.8751	46.2549	1
0.410298	1.67134	37.6476	53.1615	83.3014	0
0.411704	1.35914	49.2278	78.4556	43.0809	0
0.411953	1.41636	32.3051	61.4232	76.2114	1
0.412104	1.60846	47.5076	46.9964	73.7264	0
0.412201	1.33129	57.8488	88.9536	32.1724	0
0.412435	1.49941	58.416	36.9378	72.8627	0
0.412653	1.41299	28.0053	67.4828	74.2346	0
0.412761	1.64186	5.11892	86.6952	86.0952	0
0.413019	1.31536	19.4356	75.0016	77.9269	0
0.413913	1.60863	46.7193	44.3075	82.3106	0
0.41481	1.53645	84.0235	11.8777	79.7732	0
0.415443	2.17158	67.2316	22.7764	89.4257	0
0.415631	1.71047	17.6173	82.9213	73.9525	0
0.415973	1.51706	52.3107	87.258	37.8248	0
0.416093	1.39015	66.1413	55.3626	44.2358	0
0.416878	2.23276	40.4565	76.48	52.7502	0
0.417445	1.31636	37.4451	55.1698	77.9676	0
0.417749	1.74453	72.1483	54.9566	40.6099	0
0.418066	1.48241	56.8762	52.0049	55.4006	0
0.418121	2.15682	32.4811	78.2178	60.219	0
0.418246	2.1746	28.882	89.7056	61.1198	0
0.418864	1.84534	53.2103	47.8544	64.0793	0
0.419493	1.60368	62.6664	65.6673	38.0927	0
0.420172	1.52177	35.6878	56.7262	78.564	0
0.420386	2.08307	40.1734	82.1204	50.9227	0
0.42133	1.42295	81.5753	47.5176	43.715	0
0.422103	1.84707	51.4589	80.1905	40.2369	0
0.422166	1.56304	50.902	63.4983	50.5835	0
0.422251	1.56042	37.0836	89.0457	52.9329	1
0.422417	1.84916	47.2216	44.1089	81.2417	0
0.42254	1.98509	13.0027	83.3843	78.8568	0
0.422631	1.52016	43.8558	78.1488	48.5697	0
0.422639	1.43727	5.61562	84.4272	89.3102	0
0.422819	1.69838	78.1981	33.0289	59.6532	0
0.422941	1.33819	89.6863	51.8575	38.1443	0
0.423249	1.99826	83.8907	69.4194	21.5481	0
0.423417	2.0792	39.2904	57.8545	69.9174	0
0.423471	2.60417	18.2467	73.5005	82.425	0
0.423775	2.04201	35.7843	66.7736	64.4226	0
0.424071	1.72048	66.8582	32.2206	68.8805	1
0.424685	1.99771	24.0898	65.9398	88.8752	0
0.424818	2.53071	77.9022	16.0453	79.6187	0
0.425131	2.24216	47.4271	78.168	44.9846	0
0.42651	1.34512	12.9802	89.2525	77.0421	0
0.427847	1.75994	66.9171	63.0791	36.7926	0
0.428087	1.54507	76.5276	16.5644	80.5426	0
0.428227	2.15956	37.6936	58.7297	71.1473	0
0.428235	1.50275	68.6658	62.7625	35.7789	0
0.428315	6.36166	89.7747	53.5324	36.4686	0
0.428572	3.36606	72.6802	85.4422	17.9464	0
0.428627	1.86437	27.6054	67.187	75.3003	0
0.428881	2.02114	18.2305	79.5844	75.2078	0
0.429261	1.5458	6.23142	84.3142	87.4583	0
0.429995	1.88393	71.8019	40.6922	55.0869	0
0.429998	1.41694	22.8951	75.8449	72.3876	0
0.430072	1.77531	50.676	48.4632	66.5224	0
0.4305	2.01856	83.7595	45.3134	45.3636	0
0.430797	1.39759	35.3306	74.1602	59.3477	1
0.430865	2.91165	75.6164	71.6308	23.6579	0
0.430897	2.11221	50.9497	76.7577	42.0945	0
0.431407	1.91643	80.9121	10.3883	85.0098	0
0.431421	1.97367	37.6591	61.9405	67.0526	0
0.431756	1.38778	53.9008	43.4634	69.2039	0
0.432828	1.62508	74.0335	17.1396	83.9298	0
0.432847	2.41299	88.9025	89.8779	1.10431	0
0.432911	1.38321	64.1622	27.1155	82.3335	1
0.433487	2.04601	73.3716	86.6268	16.9867	0
0.433691	1.97677	62.0673	30.1328	79.6014	0
0.434212	1.5809	45.1325	85.1098	45.2839	0
0.43456	1.53634	19.9747	78.8738	73.6276	0
0.434596	1.4689	43.4273	48.2951	80.0345	0
0.434641	1.66278	57.8644	46.4532	60.5049	0
0.434672	1.7258	10.7779	87.7674	79.4613	0
0.434803	2.31054	43.5791	46.7533	85.6348	0
0.434997	2.29085	84.4612	26.8862	63.7813	0
0.435894	1.43854	31.6746	69.2294	67.2164	0
0.436348	2.00065	71.0237	19.2735	86.7517	0
0.436974	1.64942	31.6618	58.449	87.6184	0
0.437178	1.72362	21.9845	69.7735	81.7455	0
0.437375	1.69073	84.749	6.46958	86.2314	0
0.438118	1.65149	31.4049	70.4822	66.4292	0
0.439291	1.50866	48.5566	67.4145	49.9281	0
0.439753	1.34388	64.7437	28.719	77.2313	0
0.439781	1.41453	31.8348	87.7658	58.2625	0
0.44013	1.66578	70.9924	40.7361	55.5637	0
0.440728	1.90239	25.5867	70.6842	73.8783	1
0.440965	1.559	6.74528	85.5706	84.923	0
0.441516	2.21565	77.9923	77.2041	17.69	0
0.441825	1.40176	63.4011	56.3976	45.387	0
0.441955	1.38447	20.5894	74.0907	77.2734	0
0.442322	1.99044	51.9616	54.8775	57.4608	0
0.442858	1.42713	33.9811	80.8853	57.5882	0
0.443584	1.50266	50.9603	57.7717	55.6192	0
0.443667	1.41054	62.5789	27.8623	85.437	0
0.44382	2.18923	70.8484	20.3163	83.4732	0
0.44604	1.963	55.7296	34.8537	84.403	0
0.446085	2.08081	26.0699	89.1605	63.9457	0
0.446965	1.52763	33.038	68.0421	66.6242	0
0.447071	1.8169	67.3111	26.414	77.1966	0
0.44719	1.39497	83.1297	37.3519	53.5017	1
0.447715	2.26575	63.7212	28.9008	78.826	0
0.447736	1.47833	37.5979	58.2483	72.0173	0
0.448018	1.3611	84.2865	47.9116	42.6586	1
0.448367	1.31833	47.5269	43.9985	80.619	0
0.448604	2.22594	6.53173	88.3075	83.6932	0
0.44908	1.36371	67.7214	70.6502	30.2315	1
0.44934	1.53354	56.2279	48.3736	60.0179	1
0.450167	1.62804	39.8759	53.7519	75.6499	0
0.452037	1.73417	26.0504	69.6493	74.4439	0
0.452625	1.53796	74.2702	37.8209	56.6322	0
0.452926	2.01159	54.3643	82.494	36.6621	0
0.453092	2.34948	26.3205	65.8208	80.2239	1
0.453687	2.23395	9.64508	84.9486	81.805	0
0.454224	2.42472	37.8304	74.7398	56.3596	0
0.454293	1.76664	50.4745	61.2776	52.8902	0
0.454456	1.4889	83.4468	21.1925	69.9393	1
0.454494	2.4567	22.7072	67.2935	89.8268	0
0.455474	2.32527	60.7436	50.6955	53.1357	0
0.455793	2.38197	73.5908	36.3552	58.5907	0
0.456227	1.32989	84.1202	77.5008	13.8538	0
0.456732	1.754	72.8982	55.3091	39.8389	0
0.457227	1.85607	39.8904	52.2353	79.0266	0
0.457311	1.86289	77.476	83.321	14.245	0
0.457329	1.62037	43.2299	81.0697	48.156	1
0.457366	1.88724	62.024	27.9763	89.893	0
0.458163	1.79871	63.159	28.195	82.0007	0
0.458905	1.45157	54.0404	51.7726	58.5464	0
0.459511	2.03302	66.8649	63.2606	36.6794	0
0.459656	1.31864	29.5806	69.3057	69.8373	0
0.459661	1.97875	23.9183	79.2716	68.8894	1
0.461182	1.70425	64.5078	51.4345	49.2482	0
0.46146	1.6087	31.2946	75.4234	62.9739	1
0.462044	1.80509	66.8179	67.6161	33.2098	0
0.462092	1.94793	38.4952	82.7613	52.4421	0
0.462237	2.17832	41.6259	52.0373	75.4825	1
0.463554	1.72868	39.9112	63.2499	62.7914	0
0.465472	1.64969	12.7292	82.3605	79.8794	1
0.465716	1.98218	47.6721	63.4132	53.9534	0
0.465985	2.4835	80.7204	24.0371	68.0343	1
0.466877	2.99603	53.5849	64.0451	47.5213	0
0.466969	2.30157	67.5352	72.3102	29.2228	1
0.468051	1.42148	62.9122	27.1297	88.6049	0
0.468228	1.49084	31.3344	76.1774	62.4902	0
0.46898	1.31906	22.309	83.6049	68.7221	0
0.469106	1.32652	89.209	20.9747	69.0416	1
0.469322	1.48026	13.0404	77.3346	86.9457	1
0.470113	1.84312	14.3852	75.6166	89.781	0
0.470257	1.81439	68.1064	25.3888	77.7815	1
0.470756	1.52496	40.3384	49.693	88.6678	1
0.470767	1.65848	59.6185	47.6167	57.4288	1
0.470853	2.32561	68.5606	77.6518	25.0545	1
0.470957	1.92868	24.1608	65.8436	89.5631	1
0.471039	2.06545	17.0585	73.078	87.909	1
0.471102	1.91764	56.0516	47.6407	61.0594	1
0.471216	2.24275	24.8671	77.3439	68.9657	0
0.471538	1.81486	57.5239	35.0418	78.2655	0
0.472365	1.40781	65.4314	61.8699	38.9484	0
0.472811	2.06481	6.91368	83.3234	88.2131	0
0.47293	1.66546	49.189	56.8922	58.404	0
0.473111	1.76607	75.7493	22.0244	73.5671	0
0.473134	1.44238	76.7083	47.3628	45.6685	0
0.473381	1.69918	31.4929	68.8692	67.7859	0
0.473521	2.1275	43.7735	49.391	76.4445	0
0.474569	2.60179	55.4823	41.7909	69.4688	0
0.474646	3.29491	89.7393	66.5545	23.4471	0
0.474979	1.70086	89.3424	0.805838	89.5343	0
0.475162	2.06275	26.8356	66.5268	77.7343	0
0.475618	1.42366	57.4668	37.1138	74.1194	1
0.475754	2.08448	66.4722	38.2269	61.7845	0
0.47597	2.21315	19.2679	70.7948	88.5044	0
0.476322	2.19606	46.9215	43.0881	89.2589	0
0.476494	2.15889	69.2485	86.563	21.0604	0
0.476639	2.63065	88.8928	71.2768	18.7583	0
0.476663	1.35525	80.8052	42.8043	48.6665	0
0.478144	2.05978	53.2829	82.3923	37.7594	0
0.478938	1.80126	56.2085	49.1859	59.1165	1
0.47965	1.34831	81.5051	55.9638	35.3719	0
0.480651	1.77907	20.444	70.631	83.7077	1
0.480742	1.78398	50.1375	71.8527	45.4482	0
0.480882	1.84268	79.7263	23.8979	68.6702	0
0.480897	1.76325	61.3741	41.8065	62.3853	0
0.481043	1.88249	18.2769	87.7513	71.8718	0
0.48128	1.46401	59.2579	75.3654	34.7645	0
0.481529	1.4663	49.633	87.9014	40.4448	0
0.482016	1.3666	17.362	76.9702	78.7267	0
0.483369	1.8258	44.0886	66.9666	54.8772	0
0.484499	3.12176	59.6255	76.564	33.8129	1
0.485566	2.11085	59.8483	31.824	80.7638	0
0.485913	1.51049	36.3773	64.0938	66.3526	0
0.486885	1.34168	84.5315	10.6706	80.8653	0
0.48809	1.32869	30.3802	61.3223	80.8148	0
0.488524	1.41263	47.3707	67.0557	51.3922	0
0.488529	1.49118	85.5766	19.9548	70.5824	0
0.488822	1.41557	51.0132	40.6324	80.3245	0
0.488897	1.38134	48.2875	56.4565	59.8733	1
0.489188	1.38477	59.2989	32.898	79.3212	1
0.489706	1.35114	71.821	28.0914	69.3479	1
0.490927	1.98307	72.6621	82.0748	19.1691	1
0.491409	1.3682	28.3346	61.6715	89.4569	1
0.492059	1.37782	51.9677	48.4916	64.8063	0
0.49213	1.8435	13.2327	77.7831	84.9926	0
0.492443	1.31436	76.4018	30.5435	63.2219	1
0.492555	1.54231	54.9236	47.9143	61.9911	0
0.492805	2.34012	74.7614	31.276	63.4032	1
0.492972	2.03008	52.8095	37.3409	87.117	1
0.494715	1.45981	84.2836	23.7758	67.0044	1
0.495241	2.89902	80.2188	27.8632	64.1897	0
0.495404	1.68318	30.9765	59.1168	87.8275	0
0.496069	2.33665	50.091	85.6875	40.2378	0
0.496695	2.41735	46.9762	64.3676	53.8897	1
0.498077	2.13481	19.6708	89.6791	70.332	0
0.498353	1.76423	87.7633	24.0038	66.1139	0
0.498528	1.64023	73.1769	54.7036	40.2585	0
0.498876	1.62953	66.5508	23.6127	87.3797	1
0.498948	2.07571	11.9836	79.0438	85.2047	0
0.499113	1.91162	46.3751	47.8395	74.2732	0
0.499252	1.35549	19.2417	86.0621	71.1967	1
0.49936	1.97724	80.0492	27.7845	64.346	0
0.499922	1.51898	39.9989	68.8357	57.8733	1
0.500248	2.07339	52.8991	39.6691	77.9449	0
0.500348	2.211	32.8493	70.1326	64.9902	1
0.501044	1.65747	29.7724	66.0312	73.4083	0
0.501121	1.69567	81.8507	20.6693	71.1399	1
0.501316	2.5331	21.5798	78.3871	72.0721	1
0.50293	1.76288	33.8925	87.6085	56.2154	1
0.503135	2.05878	43.9148	46.1715	87.776	1
0.503297	1.3754	69.9402	50.903	45.8796	0
0.50385	1.33976	25.2949	87.5056	64.8458	0
0.504145	1.70632	84.709	23.0398	67.6445	1
0.504431	2.13922	57.7533	32.3324	87.8924	0
0.506213	1.35115	13.0431	79.7501	82.0205	0
0.50628	1.60094	44.5931	47.5145	78.9511	0
0.506755	1.37994	34.8079	56.4352	81.836	0
0.506764	1.87146	65.0138	63.4277	37.9695	0
0.506999	2.04167	44.4157	61.8979	58.8279	1
0.507237	1.49562	73.7398	36.3495	58.5065	1
0.508518	1.94228	14.3567	88.0274	75.7853	1
0.509458	1.5748	82.0062	36.0425	55.1301	0
0.509938	2.31809	67.8238	80.0222	24.5398	1
0.509985	1.92193	19.8974	84.4477	70.956	1
0.510663	3.1383	41.0132	56.6689	68.9752	0
0.510898	2.05916	27.3312	63.3773	84.2616	0
0.511676	2.18945	14.4057	85.5212	76.3369	0
0.512177	2.00645	33.8724	58.4996	78.8157	0
0.512529	1.90759	88.4926	14.2802	75.803	0
0.513066	3.18746	88.0144	69.1886	20.9147	1
0.514171	2.34565	32.7219	81.0928	58.8076	1
0.515274	2.01415	62.9873	28.9104	80.467	0
0.515449	1.41407	34.4326	64.5778	68.4069	1
0.515457	1.6026	84.1669	86.675	6.71994	0
0.515603	1.81768	73.8846	83.6105	17.4006	1
0.516023	1.77393	14.1214	75.9758	88.3792	0
0.517804	1.92785	63.5453	49.1588	52.3057	0
0.517869	2.29486	35.2232	55.0702	86.02	0
0.517967	2.01203	25.4282	75.3436	69.7015	1
0.518528	1.73373	12.8322	88.6697	77.2393	0
0.518651	1.70062	4.71468	85.3907	89.0109	1
0.519028	1.3003	83.0532	7.09779	88.5511	0
0.519463	1.31973	61.8659	89.6176	28.1372	0
0.51978	1.92663	48.2096	41.8399	88.3212	0
0.520881	1.37498	34.2306	57.9046	79.3553	1
0.521051	1.51188	89.6352	63.5448	26.4581	0
0.521234	2.14063	64.0863	26.7823	83.6957	0
0.521244	1.9776	66.7332	23.7409	85.5382	0
0.522216	1.87472	59.2694	49.8321	55.3775	0
0.522704	1.71173	21.8813	74.9976	74.4479	0
0.522718	2.12527	81.5499	63.8202	27.7114	1
0.522718	1.90383	76.5546	14.3573	85.0575	1
0.523277	1.77176	56.4525	33.7125	87.0456	0
0.52347	1.38138	21.6292	69.8815	82.3864	0
0.52389	2.30085	78.1444	50.2589	42.1844	1
0.524299	1.88379	17.8547	86.6687	72.4795	1
0.524842	2.01818	24.8577	65.4365	86.4194	1
0.525682	1.62655	42.207	60.1334	63.1962	1
0.525848	1.3514	57.6011	53.537	53.1474	0
0.526227	2.34196	46.5744	43.6476	86.4335	1
0.526318	2.47766	31.2654	71.5697	65.6947	1
0.526492	1.6588	82.1352	89.5135	7.88001	0
0.527418	2.35534	33.7279	80.6358	57.9354	0
0.527662	2.66027	46.7103	59.7998	58.2564	0
0.527819	1.3851	67.1694	23.2054	86.0656	0
0.529123	1.6197	24.0662	81.9449	67.4828	1
0.530142	2.4016	73.7956	30.8349	64.5364	1
0.530467	1.71284	53.2264	46.771	65.4596	1
0.531397	1.57651	46.7466	48.7926	71.9053	0
0.532227	2.10264	56.9758	33.1338	87.602	0
0.532255	1.63765	59.6522	47.864	57.1258	1
0.532511	1.65802	76.0272	20.8296	74.8683	0
0.532728	1.75812	77.081	20.4291	74.4519	1
0.533159	2.54882	16.9271	75.7534	81.0491	0
0.533829	1.55934	16.1044	84.384	74.9564	0
0.533923	1.51355	41.1157	67.2052	57.9047	0
0.534717	1.69668	77.0833	15.9894	80.7369	1
0.534819	1.69448	28.3676	88.2596	61.6957	0
0.536836	2.75074	79.8485	64.2687	27.9411	0
0.537185	1.50729	41.4878	51.5432	76.8104	0
0.537221	2.12969	16.6634	73.3375	89.8294	0
0.537618	1.89633	78.3397	12.2861	86.1823	1
0.538101	1.51243	53.9016	37.2684	81.9595	0
0.538225	2.26054	53.047	41.256	74.2755	0
0.538537	1.62969	53.1023	88.554	36.9356	0
0.53948	1.66038	21.2481	89.7183	68.754	0
0.539499	1.60305	32.5628	87.3606	57.5713	1
0.539794	2.20294	59.5573	31.05	84.4616	0
0.539847	1.46939	58.1259	73.7844	36.6801	0
0.540959	1.81547	41.0244	75.4994	52.6454	1
0.541775	1.83773	51.5561	55.9263	56.818	1
0.54181	1.95981	48.087	47.4787	71.8551	1
0.542357	1.95268	44.7947	53.4546	67.8753	0
0.542576	1.73431	89.6844	18.725	71.2779	1
0.54326	1.97224	57.0219	32.9964	89.0205	1
0.543528	2.06451	83.4649	66.3057	24.6871	0
0.543728	1.62255	28.7803	74.4945	66.3959	0
0.544057	2.13065	74.6062	73.4135	22.9428	1
0.544526	1.47795	57.5074	80.092	34.3381	1
0.544689	1.46511	40.4444	49.8223	86.1145	1
0.544738	1.38221	50.7314	41.9027	77.6958	0
0.544941	1.42998	74.2659	15.7375	89.6794	0
0.545474	2.06788	19.1822	78.476	74.8787	0
0.545507	1.60777	19.913	76.7127	75.4422	0
0.545536	2.17429	27.8607	81.7637	63.5879	0
0.546166	1.4025	89.5081	1.45428	88.6315	1
0.546581	1.45749	82.0974	45.3217	45.7615	1
0.547069	2.47004	33.1066	62.091	73.65	0
0.547911	1.58397	61.3058	61.6743	42.4564	1
0.548034	1.68862	75.9886	45.2264	48.1385	0
0.549114	1.57109	80.1398	61.4652	30.4947	0
0.549164	1.75694	55.8622	35.8103	80.469	0
0.549712	1.56358	81.6869	8.35206	89.1995	0
0.550717	1.39298	57.6292	73.5244	37.2916	0
0.550914	1.54158	74.5633	66.3672	28.7634	1
0.551173	1.56249	86.6254	73.9456	16.4241	0
0.551722	1.3114	74.1136	44.3137	50.0048	1
0.552489	1.40714	42.3174	62.1808	60.972	1
0.553046	1.32057	30.1702	71.2619	67.2632	0
0.553914	1.37558	69.4183	71.4726	28.2858	0
0.554205	2.09275	83.9144	19.2822	71.7755	0
0.554297	1.42238	51.4589	39.0459	84.6773	0
0.554483	1.88456	36.1247	57.1716	76.6055	0
0.555038	1.93599	60.7758	30.2014	83.04	1
0.555418	1.36952	79.3236	40.5968	51.4056	0
0.555921	1.60352	65.6829	44.8624	55.0586	0
0.556454	2.15109	32.9178	83.8759	57.801	1
0.556693	1.54752	40.4591	58.7197	67.0948	1
0.556796	1.48568	83.9335	17.5704	73.5741	1
0.556796	1.77622	76.6756	47.8867	45.1614	1
0.557537	2.33425	76.5611	64.2992	29.4735	1
0.558384	1.74085	13.0832	80.7955	80.7833	1
0.558657	1.45939	27.8226	75.2338	66.9832	0
0.558776	1.47773	26.7976	63.483	86.4073	0
0.559623	1.45525	31.2013	67.6576	69.3937	0
0.561261	2.51183	61.8071	46.7789	56.3016	1
0.561283	1.67531	51.092	40.8893	79.3702	0
0.561987	2.39663	3.98261	86.6685	87.8201	1
0.562092	1.33975	26.6093	85.4762	63.8384	1
0.562495	2.20957	37.7412	52.4774	86.5169	1
0.562546	1.4707	70.3569	30.1966	68.0294	0
0.562594	1.75106	48.255	45.7913	74.6026	0
0.562684	1.66755	77.2665	37.2256	55.7108	0
0.562797	1.59199	14.6178	83.4412	76.9946	0
0.563048	2.30832	70.9098	37.139	59.503	0
0.563279	1.9066	35.7762	58.2304	75.279	0
0.563292	1.95008	23.9504	75.0143	71.7637	0
0.56347	1.96979	35.7067	54.5095	86.5742	1
0.564414	1.98871	88.4919	1.64731	89.3373	0
0.564485	1.95104	50.3418	57.2125	56.8239	1
0.564572	1.77028	63.3233	35.3202	68.6374	0
0.564925	1.50419	57.112	85.3063	33.3074	0
0.56534	2.12481	71.0747	46.3006	49.7487	0
0.56613	1.46584	26.7852	84.7214	63.8223	0
0.567471	1.63994	27.7794	62.329	87.7374	0
0.567496	2.25524	83.6071	59.5164	31.2898	1
0.567761	2.01823	43.6922	82.3096	47.336	0
0.568612	1.56801	86.7618	41.0788	49.1058	0
0.569541	1.30481	63.143	60.6497	41.8041	1
0.569625	1.84946	37.1109	61.5245	68.2992	1
0.569861	2.08323	12.3487	77.7436	88.5156	1
0.570288	1.49245	86.3453	65.34	24.9656	0
0.571584	2.08437	85.6524	5.28169	87.0067	0
0.571704	1.3208	32.9811	70.5729	64.4732	0
0.573221	1.51957	62.3023	60.0575	43.0032	0
0.573685	1.59448	53.5683	55.3075	55.3435	1
0.573822	1.81069	15.7585	86.6232	74.626	0
0.574414	1.31675	39.7168	71.8208	56.1065	0
0.574529	2.88909	80.951	12.6814	81.1903	1
0.574612	1.62717	82.936	28.0749	62.9818	0
0.574771	2.22065	82.1823	13.8362	78.6562	0
0.574876	1.37341	30.8131	78.4642	61.8625	1
0.575522	1.34171	54.0793	35.9343	89.138	0
0.575845	1.31995	16.4869	79.0246	77.8508	0
0.576371	1.35816	59.5491	34.4806	75.3866	0
0.57641	1.65437	11.0191	79.0289	88.9849	1
0.577692	2.14076	11.0244	85.4897	79.9615	0
0.577694	2.01258	69.4565	83.5885	21.6082	0
0.578079	1.86549	75.2452	31.9057	62.4119	1
0.57855	1.5379	48.3436	44.5371	77.0598	1
0.580103	1.38457	70.3668	79.5645	22.4395	1
0.580792	1.3791	55.3387	82.1406	35.7982	1
0.581052	2.19115	72.0661	47.1326	48.3092	1
0.581622	1.58945	34.8793	55.2057	87.8623	0
0.581727	1.31792	74.7383	30.9809	63.7456	1
0.582376	1.45357	68.2696	62.1154	36.6197	1
0.583761	1.38989	5.54961	85.1937	87.232	0
0.584986	1.53125	89.5805	84.4432	5.57269	0
0.585772	1.85285	26.5622	84.4292	64.1189	1
0.586512	1.94782	51.0973	40.6943	79.9005	0
0.587015	1.57035	78.1847	39.327	53.1475	1
0.58752	1.94744	18.9223	71.3934	86.6782	1
0.587547	1.88169	30.8419	64.9775	73.1602	1
0.587975	2.52238	73.0687	69.7566	26.8884	1
0.588248	1.53881	39.5462	52.1918	80.0941	0
0.588578	1.84797	45.509	53.131	67.302	1
0.588687	1.64887	31.7821	85.7705	58.567	1
0.58893	1.88589	72.1174	20.2774	80.7537	1
0.588943	1.52287	4.27812	88.4508	86.0132	0
0.589118	1.39337	19.259	75.0761	78.1073	1
0.589405	1.41174	87.5337	11.1457	79.1375	1
0.590807	1.56174	31.3873	82.2089	59.81	1
0.590881	1.8225	10.6988	80.3583	85.4067	0
0.591231	2.28467	22.4662	69.7949	80.5884	0
0.591233	1.42426	61.4179	75.7807	32.5334	0
0.59126	2.02538	53.4556	56.5176	54.2654	0
0.591553	1.41192	51.5833	89.1884	38.4285	1
0.592167	2.04223	65.5503	39.4425	61.1855	0
0.592361	2.11189	10.4555	83.2678	82.0375	1
0.592897	2.53287	75.1043	26.4301	68.6926	1
0.593213	1.83993	22.7587	68.9663	81.7011	0
0.595057	1.342	56.2618	36.0346	78.8195	0
0.595838	1.32156	79.9415	62.3011	29.7723	1
0.596414	2.71719	50.4564	53.6235	60.4718	0
0.596647	2.27347	38.391	59.5953	68.9057	1
0.597657	2.03474	78.8151	74.2361	19.5006	0
0.597687	1.30938	84.3973	43.385	47.1623	0
0.598741	2.32442	48.8069	89.1114	41.207	0
0.599173	1.41664	84.1312	12.7161	78.7593	0
0.599249	1.48178	61.2037	59.3157	44.5671	1
0.599384	2.46248	51.2232	40.4226	80.3304	0
0.599385	1.4665	42.4119	51.2591	75.4322	0
0.599808	1.48782	26.0549	71.8287	71.9827	1
0.599839	1.80305	75.356	18.9559	78.2303	0
0.601914	1.80035	81.5189	17.044	75.3272	0
0.60214	1.69521	46.1416	43.8856	88.7539	1
0.602196	1.81279	35.4848	68.3775	63.3505	0
0.602247	1.54354	12.4185	83.5279	79.4472	1
0.603257	1.78079	36.8201	55.6947	78.2432	0
0.60342	1.64825	18.6749	72.6707	83.2526	1
0.603958	2.28977	88.5496	1.91548	88.7492	1
0.604063	2.07276	69.9165	85.7969	20.5561	0
0.604288	1.3807	19.5999	75.2402	77.3955	0
0.604649	2.04681	89.473	26.047	63.9591	0
0.60604	2.22339	44.5341	59.5439	61.0065	1
0.606412	2.01765	58.8276	49.671	55.9665	1
0.607636	1.37458	17.4621	86.5738	72.8986	1
0.607945	3.01762	31.544	89.6123	58.4589	0
0.608217	1.6785	28.8034	61.9531	83.9647	1
0.608585	1.84343	50.2026	61.2876	53.1596	1
0.608722	1.56331	64.065	40.4934	61.3151	1
0.60876	1.64625	72.618	41.5214	53.7174	1
0.608777	2.05036	52.4942	37.509	89.5796	0
0.609536	2.07716	41.8374	50.0525	79.5915	1
0.610805	3.18207	63.6523	76.1954	30.258	0
0.611394	1.63203	71.3684	55.0487	40.9912	0
0.61155	2.45015	41.8712	48.1478	88.9579	0
0.612825	1.59802	11.642	78.3833	89.2438	0
0.613197	2.02251	75.0127	20.4485	76.4141	1
0.613318	1.71759	37.3875	61.2416	68.2576	0
0.613473	1.42559	45.842	74.4917	48.2613	1
0.61469	1.9791	80.2686	68.261	24.0244	0
0.614741	1.73221	30.544	61.1568	80.8034	1
0.616044	1.96535	59.6645	42.9457	62.7894	1
0.616788	1.78081	72.8951	71.8405	25.3746	0
0.618325	2.08664	16.4233	79.7603	77.2995	0
0.618865	2.18603	51.7548	82.0445	39.369	1
0.619891	1.42662	63.2031	28.7478	80.3549	1
0.620201	1.61619	73.1141	19.4966	80.5391	0
0.620701	1.77934	20.4234	70.8159	83.2568	0
0.620909	1.95344	75.2015	18.0171	79.9543	1
0.621883	1.38861	64.5666	30.8406	73.7425	1
0.622148	1.63387	54.532	67.0318	44.3674	0
0.622354	1.99312	82.1469	8.86971	85.9027	0
0.62238	1.50765	30.7693	84.0408	59.938	1
0.623078	1.542	85.4342	72.1832	18.4308	0
0.623392	1.32048	60.9653	30.9108	80.3088	1
0.623562	1.51248	81.8264	21.399	70.3654	0
0.623884	1.62901	75.1249	31.4644	62.9687	0
0.623952	1.32752	55.1224	51.648	57.5433	1
0.625648	1.80947	31.1806	60.7157	80.231	1
0.625741	1.84811	52.463	85.2351	37.9454	0
0.625799	2.33126	67.7374	29.1847	72.1213	0
0.625916	1.50074	82.3404	13.0117	79.5452	0
0.626567	2.05715	24.8756	76.0881	69.8081	0
0.627237	1.92802	34.3446	59.9622	74.9168	1
0.627796	1.65564	43.3437	59.0045	63.0137	0
0.628971	1.79934	68.0877	41.4491	56.8569	1
0.629024	1.88768	34.8084	73.2632	60.4705	0
0.629323	1.96933	38.6166	83.0702	52.2416	1
0.630152	1.34479	11.3339	82.5023	81.5495	1
0.630193	2.48507	87.1718	30.0024	60.159	0
0.631043	1.33576	21.6662	74.0797	75.693	0
0.631563	2.62281	63.495	86.7897	26.7293	0
0.632332	1.33814	34.9074	75.4035	59.0844	0
0.632421	1.8389	53.541	43.5744	69.5565	1
0.63247	1.74837	48.4017	84.1075	42.2057	0
0.632653	1.33428	83.0186	20.6487	70.6688	1
0.633808	2.36036	34.9217	62.8222	69.8132	0
0.634228	1.86261	21.8406	72.8659	76.8693	0
0.63449	1.34478	51.7247	44.379	71.0503	0
0.634712	1.45102	26.8812	63.1786	88.3384	0
0.635394	1.8491	63.6249	26.5914	86.8528	0
0.63568	2.22983	23.3714	70.1742	78.1267	1
0.636101	1.55475	9.03781	84.3686	82.954	0
0.639434	2.54719	32.9199	85.2045	57.5205	1
0.639444	2.43544	33.0577	57.6127	84.0789	0
0.639455	1.47576	42.3754	60.0313	63.0976	0
0.639804	2.03371	42.808	65.8678	57.1259	1
0.641151	2.07362	73.8505	16.4446	86.9807	0
0.641193	1.47155	67.0166	28.2125	74.5438	1
0.642433	1.70747	77.9896	80.3332	15.509	0
0.64306	1.69564	44.0899	52.7906	69.8719	0
0.643374	1.32967	39.6042	89.7457	50.397	1
0.643411	2.43021	35.2813	83.3042	55.5491	0
0.64438	2.0763	23.5578	72.1973	75.0833	0
0.644867	1.36778	16.0123	79.2436	78.2805	1
0.645106	1.7969	69.8956	46.7126	50.0847	0
0.645554	1.90301	28.742	87.7986	61.3584	1
0.645641	1.5179	33.9268	59.5843	76.411	0
0.646253	1.77371	60.3	30.4564	83.8571	1
0.646953	1.32448	51.5325	44.0179	71.9612	1
0.647249	1.40938	34.2536	61.5759	72.5186	0
0.647766	1.32495	54.2805	70.248	42.4212	0
0.647891	2.05187	50.7984	40.9958	79.8837	0
0.648223	1.74485	84.7892	20.1797	70.5614	0
0.648528	1.57828	71.7111	73.0063	25.3934	0
0.64877	1.69624	50.5538	39.7139	86.116	1
0.648892	2.84737	35.7761	73.6351	59.1866	0
0.649073	1.8906	78.1412	14.0637	82.5486	1
0.649612	1.40395	26.3577	64.4085	84.1099	0
0.649816	1.34248	12.8038	82.8751	79.4175	0
0.649851	1.389	85.4165	81.807	9.40338	1
0.650288	1.34447	84.1988	40.1857	50.4091	1
0.650499	1.97669	67.3456	74.5156	27.9467	0
0.651989	2.48093	19.6178	70.9398	85.5272	1
0.653409	1.51039	57.7163	55.0098	51.5958	1
0.654417	2.416	64.4429	27.7815	79.8367	1
0.654912	2.33064	42.2568	84.9463	48.1902	1
0.656503	1.89217	32.9844	57.0782	88.1899	0
0.657567	1.39691	80.1033	10.7538	85.835	0
0.65792	2.10067	59.0414	32.5448	80.9443	1
0.658591	1.82066	79.3806	41.2915	50.6811	0
0.658766	1.92286	51.9504	57.1871	55.1539	1
0.658868	1.31505	87.3623	6.24993	84.338	1
0.659167	2.05225	48.7926	59.6706	56.1046	1
0.6595	1.55762	29.9057	61.827	80.7816	1
0.65966	2.17101	24.3104	78.8026	68.7153	1
0.660966	2.06796	54.1003	35.9281	88.7566	1
0.661109	1.70432	77.1655	35.5582	57.4911	0
0.662563	1.3675	41.845	60.9347	62.7929	0
0.662707	1.6752	87.8296	34.73	55.3578	1
0.664762	2.44357	47.612	78.671	44.6026	1
0.665063	1.89777	33.1605	57.6019	83.6812	1
0.665167	1.41594	46.0467	69.0261	51.3462	0
0.666164	1.74052	55.2467	42.1788	69.2182	1
0.666452	1.78538	5.81603	84.3647	88.5658	0
0.666471	1.73126	83.8629	18.9646	72.1277	1
0.666778	1.3319	88.7305	40.1801	49.8484	1
0.667671	1.75269	57.1008	41.0338	68.3619	1
0.668714	2.38373	16.0198	77.1836	80.551	1
0.670301	1.72754	29.7177	60.2932	89.269	1
0.670335	1.44735	77.2611	20.8496	73.7768	0
0.670388	1.82253	66.1555	30.5533	72.0493	0
0.671692	1.53368	22.6864	67.3371	89.0209	1
0.672302	1.84798	69.1901	39.3286	58.3433	1
0.673873	2.05987	41.0465	49.9903	82.3168	1
0.673938	1.85497	61.0081	49.6276	53.9997	1
0.675084	1.97415	77.3268	49.5454	43.2303	0
0.676293	3.85127	83.3877	64.001	26.9509	1
0.6771	1.96298	85.9083	41.4365	48.8577	1
0.677172	1.72614	19.6593	78.9218	73.9691	0
0.678099	1.97951	85.5248	16.7077	73.9367	0
0.678529	1.58962	71.5744	36.0948	60.188	1
0.678553	2.16205	4.88578	87.1203	86.0564	1
0.681113	2.29338	87.4914	13.3085	76.9386	1
0.681134	1.97617	14.9147	85.4488	75.8274	1
0.682254	1.86639	10.1207	87.0659	80.3226	0
0.682409	1.61531	23.8357	83.2557	67.2523	1
0.682559	2.16137	27.6068	87.6277	62.5129	1
0.682639	1.6024	86.9272	19.3149	70.9504	1
0.684311	1.42725	88.1516	9.42394	80.7623	1
0.684826	2.1238	29.7322	66.1176	73.3548	1
0.685501	1.81883	13.2647	82.2541	79.2985	1
0.685807	1.31188	43.9079	67.1612	54.9206	1
0.686426	1.63645	66.7627	59.0581	40.3983	1
0.686692	2.03059	34.6123	66.9557	65.6942	0
0.687852	1.60403	64.343	46.0168	54.9221	1
0.688242	2.60357	66.2659	48.5526	50.7775	1
0.688265	1.37485	25.1379	84.3671	65.5875	0
0.688356	2.46447	13.1871	77.9714	84.6748	1
0.689114	1.77821	75.7665	30.0624	64.1224	1
0.689143	1.81987	17.3165	74.9841	81.5745	1
0.689693	1.59854	89.6601	87.3243	2.69726	1
0.69057	2.14003	8.67077	84.3941	83.4064	1
0.692588	1.82815	53.8362	88.8407	36.1884	1
0.692973	1.66264	74.0509	51.0164	43.353	1
0.693029	1.40546	85.3128	85.2185	6.7034	0
0.694077	2.24599	56.4436	36.0082	78.4504	0
0.694232	2.41755	24.6325	69.9223	76.328	1
0.694427	1.72858	72.3921	18.4539	84.6507	1
0.695072	2.50063	14.7892	79.1586	80.0626	1
0.69546	1.30459	9.97272	80.4215	87.2497	1
0.69734	2.12306	59.4527	58.8105	46.5195	1
0.697407	2.02571	9.43971	80.835	87.7587	0
0.698555	1.68178	74.8591	29.7724	65.0195	1
0.699032	1.43267	85.4356	5.52341	86.8962	1
0.699732	1.37955	33.188	73.781	61.916	0
0.699994	1.50855	11.5566	87.5911	78.704	0
0.700352	1.60365	7.66954	85.1877	84.0422	1
0.700481	1.52256	33.0726	68.7112	65.9587	1
0.701108	1.83906	55.6913	78.9646	36.5317	1
0.701772	2.48984	71.8026	85.1986	18.8634	0
0.701871	1.38973	68.0754	26.0558	76.6237	1
0.702984	1.3785	88.009	17.3379	72.784	1
0.704252	1.41882	9.51289	80.717	87.9393	1
0.704828	2.25325	49.7905	40.2352	88.7961	1
0.70501	1.77718	75.7429	14.6665	86.6298	1
0.705705	2.00564	57.2037	34.0402	81.8786	1
0.705798	1.87234	41.9165	80.9266	49.5211	1
0.708382	1.84707	12.0043	82.2875	80.8573	1
0.708739	1.66687	81.1754	47.048	44.3021	1
0.709608	1.54557	52.0579	38.0229	87.8792	1
0.710186	2.11305	43.8298	58.9109	62.5187	0
0.710282	1.38317	59.173	40.9937	65.8257	1
0.711369	3.29505	54.1531	80.5395	37.4631	1
0.711494	1.97235	12.7242	80.5204	81.5904	1
0.711616	1.55304	65.4403	41.1019	59.3808	1
0.713264	2.54811	14.4372	76.1753	85.9204	1
0.714199	1.74956	62.723	30.0791	78.294	1
0.715307	2.3577	11.4661	86.1337	79.222	1
0.71541	1.86654	27.2611	65.8459	78.1216	1
0.715879	2.63828	66.705	48.732	50.2689	1
0.716272	2.00335	8.52301	81.5603	88.8198	1
0.716589	2.29574	56.9461	38.8641	71.9278	1
0.716981	1.62601	76.3102	14.7934	84.5004	1
0.717746	2.53496	41.6116	55.43	69.8166	1
0.719011	1.34845	32.1531	58.0369	86.8689	1
0.721064	2.76792	75.6509	37.1686	56.5648	1
0.72136	1.66584	67.1355	25.7306	78.8335	1
0.72172	2.19633	43.3235	53.5939	69.864	1
0.722025	1.9052	42.0596	51.0375	76.6432	1
0.723014	1.94499	39.9693	56.2683	71.1598	1
0.723416	1.59497	56.724	62.3328	45.9541	1
0.723946	1.75713	9.60157	84.7729	81.9685	1
0.725352	2.46234	18.1081	88.5264	71.9562	1
0.725719	1.40286	83.9989	22.5849	68.3122	0
0.726541	1.32872	64.5454	25.583	87.6078	1
0.727077	2.27249	59.5195	31.4149	83.1114	1
0.727423	1.33509	58.6174	78.2901	33.9799	1
0.727465	1.31023	67.712	24.185	81.0877	1
0.728244	1.90547	50.3848	50.3245	64.4642	1
0.728261	2.09397	36.5986	54.2028	83.3695	1
0.728572	1.31215	89.0249	23.7467	66.2758	1
0.728788	1.36899	75.3007	49.5786	44.1299	1
0.730617	2.05743	19.2555	87.7691	70.8844	1
0.731862	1.60283	45.7279	73.7103	48.7911	1
0.732375	2.2141	32.8168	70.9074	64.3981	1
0.732872	2.25294	55.3058	34.6965	89.6503	0
0.733117	2.17213	25.6194	76.7425	68.496	1
0.733559	2.31401	85.0909	56.2621	34.1906	1
0.734371	1.44123	33.1907	68.569	65.9431	1
0.735218	1.50909	20.9046	86.7674	69.3702	1
0.736279	1.55796	9.7349	80.3128	89.0465	1
0.73781	1.8809	73.0748	33.0958	62.4864	1
0.739292	1.32101	39.0816	53.9583	76.9151	0
0.739902	2.15625	68.9715	43.0892	54.4577	0
0.740582	2.00047	58.3123	35.9676	74.7682	0
0.740766	2.19401	74.4697	26.3263	69.2962	1
0.741256	1.42675	20.0159	70.0129	88.9697	1
0.741289	2.14819	60.8773	29.9517	83.6037	1
0.741446	1.48197	27.6127	73.7944	68.2814	0
0.743763	1.54604	32.0495	59.1749	82.0734	1
0.74421	1.67258	24.2915	72.2848	73.928	0
0.744282	2.19189	64.6368	28.9889	76.8977	1
0.746513	2.36972	17.4703	76.0332	79.7159	1
0.747196	1.43157	43.1473	79.0554	48.9291	1
0.747715	2.07592	46.7287	54.306	64.1777	1
0.747795	1.31045	26.1009	67.2229	77.9371	1
0.748404	2.02984	3.00863	87.9244	87.8229	1
0.748483	1.56188	63.3811	88.2223	26.6877	1
0.749985	2.04533	35.0962	63.4208	68.8341	1
0.750015	1.47084	77.499	58.9354	34.0257	1
0.751074	2.37329	44.1666	50.6916	73.1378	1
0.752739	1.92555	87.4487	57.6226	32.5028	1
0.752807	2.15906	45.1997	44.9547	87.024	1
0.753592	1.91349	38.2133	52.0264	86.3459	1
0.755874	1.36517	60.9976	51.7126	51.8835	1
0.756005	1.59754	51.3406	57.4463	55.5364	1
0.756441	1.8583	18.6316	74.0258	80.6613	1
0.757733	1.43156	57.5982	45.3561	62.0918	1
0.759612	1.49049	55.2841	70.3512	41.4042	1
0.761023	2.05695	79.4736	10.5416	89.4412	1
0.761879	1.8745	47.1679	52.1591	66.3085	1
0.762501	2.0051	51.0654	44.6194	71.7157	1
0.76299	2.19369	20.1017	73.9858	78.1721	1
0.763473	1.50895	24.1833	75.4257	71.1397	1
0.764402	2.30514	51.7588	38.3828	87.1899	1
0.765193	1.55191	63.8886	58.8547	42.7753	1
0.765559	1.92874	51.9794	38.1492	87.3235	1
0.765786	1.57289	31.4712	67.027	69.7123	1
0.767532	1.46006	46.9423	63.8692	54.3374	1
0.769958	2.26283	20.6906	69.8263	85.5938	1
0.771084	1.59678	41.0849	57.0806	68.315	1
0.777436	2.809	51.8938	38.1399	88.6315	1
0.780855	1.71316	76.338	13.828	87.9042	1
0.781512	1.76075	58.9791	38.412	69.6931	1
0.782298	1.65057	79.8708	86.5531	10.7114	1
0.785806	2.35876	16.329	75.2264	83.1995	1
0.787249	2.22351	62.3477	35.5705	69.4703	1
0.788245	1.56605	1.46708	88.7865	89.1756	1
0.788585	1.32494	69.0696	64.8976	33.684	1
0.788927	1.3258	72.0404	43.0875	52.4421	1
0.789241	1.97172	68.4167	26.3263	75.6579	1
0.790115	2.2776	29.0512	63.9866	77.9694	1
0.791157	2.2645	27.0397	70.7928	71.7148	0
0.793404	1.50406	40.6672	61.1353	64.0396	0
0.793565	2.32025	52.8395	48.1738	64.1286	1
0.794304	1.47702	39.0749	52.0861	81.9231	1
0.79591	1.91531	54.8129	35.3006	87.5241	1
0.795958	1.59092	30.0598	60.9621	82.8943	1
0.797689	1.57978	47.9364	43.0036	82.6551	1
0.799965	2.36652	43.6538	52.7558	70.6094	1
0.800459	1.77368	52.9655	64.1065	48.0693	1
0.803264	1.92491	22.3176	75.132	73.7438	1
0.80457	1.79945	20.4587	70.0018	85.8587	1
0.804716	2.22259	10.5435	83.0653	82.0971	1
0.804909	1.35842	26.217	68.6132	75.5599	1
0.806094	1.43721	31.5986	83.562	59.2144	1
0.80863	2.14259	46.2393	49.9519	70.8493	1
0.808846	2.43507	43.0028	48.6365	80.2863	1
0.810262	1.96713	26.8597	63.1514	89.2835	1
0.810686	1.38127	42.6024	59.1599	63.7659	1
0.814782	1.92387	79.606	10.424	89.2186	1
0.815573	1.65745	55.2921	38.4832	75.4598	1
0.816069	1.83247	68.4265	45.1441	52.6944	1
0.818094	1.37691	32.1086	59.4878	80.9508	1
0.818849	2.13262	44.9	48.0088	76.9911	1
0.819688	2.08887	27.3727	67.3612	75.4362	0
0.820303	2.43555	32.9965	57.8479	83.3597	1
0.820339	1.95447	27.925	76.1036	66.294	1
0.824266	2.42493	64.0538	28.8246	78.315	1
0.826822	1.39358	32.2536	60.1318	78.9417	1
0.827723	1.38272	83.2053	16.1166	75.4563	1
0.827764	2.21662	18.0008	74.1889	81.6156	1
0.829696	2.21523	77.3176	14.4152	83.2602	1
0.830896	1.43546	56.7212	42.9206	66.2151	1
0.831434	2.29204	72.9075	69.0272	27.5897	0
0.831506	1.75827	59.7302	37.2106	70.4817	1
0.832433	1.35964	46.5308	45.1892	80.0244	1
0.836293	1.4068	19.9279	72.7929	80.2538	1
0.836924	1.9133	33.9951	56.8315	83.3785	1
0.840725	2.77149	19.2859	72.7743	81.5903	1
0.84167	1.49083	83.4265	11.9483	80.0668	1
0.844459	1.80051	28.2356	63.8947	79.9919	1
0.849437	2.22748	60.5245	37.4028	69.1365	1
0.851277	1.59423	44.8861	73.0913	49.9858	1
0.851423	2.23611	39.4226	51.5673	82.5327	0
0.853158	1.8178	63.9446	30.2184	75.7758	1
0.853817	1.89903	39.6528	77.9627	52.9082	1
0.85763	1.3109	48.5899	44.7333	76.0843	1
0.860637	1.30065	40.8422	58.1014	67.3371	1
0.863556	1.8249	87.8323	4.3159	86.2698	1
0.869229	1.84203	4.44804	89.385	85.5948	1
0.871163	2.24138	58.8816	50.8338	54.6935	0
0.875776	2.34021	8.73818	86.2873	82.101	1
0.882512	2.1452	23.9715	68.8523	79.2318	1
0.883692	1.47592	34.2917	57.6173	79.9273	1
0.90034	2.56643	7.95031	83.85	84.9811	1

## Sheet: Figure4D_Histogram (elong>1.3)
Polarity / %	Number of images
2.5	43
7.5	98
12.5	111
17.5	120
22.5	104
27.5	119
32.5	127
37.5	111
42.5	125
47.5	112
52.5	110
57.5	111
62.5	99
67.5	76
72.5	73
77.5	41
82.5	33
87.5	12
92.5	1
97.5	0

## Sheet: Figure4G
ellipticity>1.3
Non-polarised (100 less polarised paraspeckles)	Polarised (100 most polarised paraspeckles)
81.7203	88.9697
56.3822	83.6037
74.7889	68.2814
38.8377	82.0734
77.7022	73.928
16.371	76.8977
35.4685	79.7159
23.2866	48.9291
73.4947	64.1777
61.9926	77.9371
62.0904	87.8229
47.1209	26.6877
28.7433	68.8341
63.4982	34.0257
80.7433	73.1378
34.3948	32.5028
78.0195	87.024
82.3787	86.3459
12.5224	51.8835
47.788	55.5364
58.9731	80.6613
64.662	62.0918
85.8783	41.4042
78.3222	89.4412
39.5303	66.3085
69.1996	71.7157
24.0857	78.1721
72.8662	71.1397
15.7985	87.1899
55.0971	42.7753
72.6175	87.3235
11.6699	69.7123
75.5966	54.3374
48.0341	85.5938
83.0383	68.315
38.0328	88.6315
66.341	87.9042
52.6917	69.6931
56.2157	10.7114
28.8181	83.1995
48.6185	69.4703
88.4188	89.1756
49.0139	33.684
45.2563	52.4421
69.6456	75.6579
88.7814	77.9694
77.1038	71.7148
88.0765	64.0396
78.9934	64.1286
82.6325	81.9231
57.8243	87.5241
88.962	82.8943
52.3142	82.6551
27.5503	70.6094
88.9294	48.0693
47.5152	73.7438
86.8402	85.8587
73.3661	82.0971
81.5158	75.5599
84.518	59.2144
48.9421	70.8493
47.1444	80.2863
64.3985	89.2835
58.7436	63.7659
63.9656	89.2185
65.353	75.4598
0.42441	52.6944
83.2335	80.9507
49.8807	76.9911
88.4027	75.4362
65.579	83.3597
86.0129	66.294
85.3641	78.315
62.7027	78.9417
39.5106	75.4563
31.9274	81.6156
60.8299	83.2602
38.0065	66.2151
85.64	27.5897
58.7782	70.4817
9.19341	80.0244
71.4271	80.2538
37.1418	83.3785
38.792	81.5903
86.8013	80.0668
37.1132	79.9919
38.0265	69.1365
37.347	49.9858
57.2226	82.5327
86.8722	75.7758
84.0036	52.9082
52.731	76.0843
75.8135	67.3371
77.046	86.2698
73.9307	85.5948
86.114	54.6935
12.2479	82.101
42.8023	79.2318
84.14	79.9273
36.8514	84.9811

## Sheet: Figure5D_1to3
REFERENCE			Figure
major	mid	minor	major	mid	minor	Ratio SLIDING/REFERENCE	Elongation	out of box
127.806	121.516	99.5241	135.712	129.033	105.68	1.06186	1.28417	0
138.849	151.154	133.13	141.221	153.736	135.403	1.01708	1.04296	0
139.135	174.241	157.631	129.967	162.759	147.244	0.934102	0.882664	0
139.381	159.982	120.217	146.767	168.459	126.587	1.05299	1.15941	0
142.469	177.814	136.985	154.203	192.459	148.267	1.08236	1.04003	0
147.194	166.812	149.491	126.709	143.597	128.687	0.86083	0.984636	0
148.129	141.1	125.12	134.63	128.242	113.717	0.908871	1.1839	0
148.93	156.877	132.868	145.33	153.085	129.656	0.975825	1.12089	0
150.077	136.974	126.301	153.824	140.394	129.454	1.02497	1.18825	0
150.611	117.366	107.145	150.535	117.306	107.091	0.999493	1.40567	0
150.866	153.757	117.302	156.644	159.645	121.794	1.0383	1.28614	0
151.745	147.722	115.962	170.322	165.807	130.158	1.12242	1.30857	0
151.962	128.677	122.081	156.176	132.246	125.467	1.02773	1.24476	0
152.623	163.197	159.575	139.661	149.337	146.023	0.915071	0.956432	0
152.902	144.605	108.071	156.588	148.091	110.676	1.0241	1.41484	0
153.201	137.83	115.606	163.813	147.378	123.615	1.06927	1.32519	0
154.141	167.585	167.235	151.787	165.026	164.681	0.984728	0.921704	0
154.578	150.92	159.225	150.412	146.854	154.934	0.973053	0.970814	0
155.018	133.355	143.899	152.805	131.451	141.845	0.985726	1.07727	0
155.274	155.398	144.221	166.423	166.556	154.576	1.0718	1.07664	0
155.831	155.94	152.589	155.273	155.381	152.042	0.996416	1.02125	0
156.825	167.135	147.54	176.433	188.031	165.987	1.12503	1.06293	0
158.713	164.538	145.582	157.422	163.199	144.398	0.991867	1.0902	0
158.806	127.461	121.184	149.728	120.176	114.257	0.94284	1.31046	0
158.861	149.565	131.058	162.86	153.33	134.357	1.02518	1.21214	0
159.463	153.011	151.499	149.888	143.824	142.403	0.939957	1.05257	0
159.532	150.752	153.724	167.77	158.536	161.662	1.05164	1.03778	0
161.15	152.313	136.006	166.955	157.799	140.905	1.03602	1.18488	0
161.248	131.912	152.985	137.783	112.716	130.723	0.854478	1.05401	0
161.368	132.915	140.795	166.648	137.264	145.402	1.03272	1.14612	0
161.507	183.477	138.279	138.09	156.874	118.23	0.855007	1.16798	0
161.853	165.435	152.191	149.929	153.247	140.978	0.926326	1.06349	0
162.126	170.46	160.149	168.174	176.819	166.123	1.0373	1.01234	0
162.128	160.039	140.398	161.419	159.34	139.785	0.995631	1.15477	0
162.183	183.785	134.545	163.285	185.034	135.46	1.0068	1.20542	0
162.62	197.4	167.293	159.6	193.734	164.185	0.981426	0.972071	0
162.848	155.112	163.673	172.835	164.625	173.711	1.06133	0.994956	0
162.98	148.322	121.071	162.013	147.442	120.352	0.994064	1.34615	0
163.232	139.549	127.552	161.665	138.208	126.327	0.990397	1.27973	0
163.456	154.556	117.917	173.47	164.025	125.142	1.06127	1.38619	0
164.434	144.713	121.763	174.188	153.297	128.985	1.05932	1.35045	0
164.645	141.309	133.614	162.383	139.367	131.778	0.986261	1.23225	0
165.605	125.793	112.748	159.734	121.333	108.751	0.964546	1.46881	0
165.998	167.658	136.071	157.958	159.537	129.48	0.951563	1.21994	0
166.34	158.132	133.338	175.909	167.228	141.008	1.05752	1.24751	0
166.438	188.701	174.926	163.903	185.826	172.261	0.984767	0.951478	0
166.616	147.735	144.481	169.83	150.585	147.268	1.01929	1.1532	0
167.175	143.685	136.515	180.216	154.894	147.164	1.07801	1.22459	0
167.263	190.709	148.5	171.352	195.371	152.131	1.02445	1.12635	0
167.949	150.872	126.163	182.959	164.355	137.437	1.08937	1.33121	0
168.086	167.33	152.86	177.473	176.675	161.397	1.05584	1.09961	0
168.314	157.938	128.207	172.878	162.22	131.684	1.02712	1.31283	0
168.852	204.748	137.359	178.557	216.516	145.254	1.05748	1.22927	0
169.133	148.783	126.025	182.346	160.407	135.871	1.07813	1.34205	0
169.412	148.848	121.228	171.034	150.274	122.389	1.00958	1.39747	0
169.561	187.424	129.236	194.268	214.733	148.066	1.14571	1.31203	0
169.614	159.08	135.155	183.759	172.347	146.426	1.0834	1.25496	0
169.827	167.126	136.532	172.795	170.047	138.919	1.01748	1.24386	0
170.747	150.892	133.125	198.525	175.44	154.782	1.16268	1.28261	0
170.807	145.51	146.114	163.092	138.937	139.514	0.954829	1.169	0
171.922	155.304	156.979	173.552	156.776	158.467	1.00948	1.09519	0
172.144	162.95	148.445	171.862	162.682	148.201	0.998358	1.15965	0
172.683	163.172	162.307	168.722	159.428	158.584	0.977058	1.06393	0
173.275	158.453	128.487	192.975	176.468	143.095	1.11369	1.34858	0
173.348	144.542	131.511	170.297	141.997	129.196	0.982398	1.31813	0
173.505	155.417	126.602	177.307	158.822	129.376	1.02191	1.37048	0
173.569	257.358	147.447	192.89	286.004	163.859	1.11131	1.17717	0
173.57	141.333	131.306	180.596	147.054	136.621	1.04048	1.32187	0
173.596	156.429	123.2	174.801	157.515	124.055	1.00694	1.40905	0
173.696	161.656	147.874	167.338	155.739	142.462	0.9634	1.17461	0
173.754	222.574	156.669	179.261	229.628	161.634	1.03169	1.10906	0
174.557	186.616	161.386	160.84	171.951	148.704	0.92142	1.08161	0
174.774	129.294	123.026	189.046	139.852	133.072	1.08166	1.42063	0
175.283	143.011	157.317	180.866	147.566	162.327	1.03185	1.11421	0
175.356	158.782	158.473	171.974	155.72	155.417	0.980716	1.10653	0
175.439	118.111	106.28	193.747	130.437	117.371	1.10436	1.65073	0
175.736	180.106	134.681	164.43	168.519	126.016	0.935665	1.30484	0
175.8	129.521	136.529	187.272	137.973	145.438	1.06525	1.28764	0
176.158	156.355	144.169	184.352	163.629	150.876	1.04652	1.22188	0
176.36	179.647	178.424	171.877	175.08	173.888	0.97458	0.988434	0
176.36	159.046	135.569	186.426	168.124	143.307	1.05708	1.30089	0
176.423	131.151	108.814	194.01	144.224	119.661	1.09969	1.62133	0
176.547	204.084	175.207	183.056	211.608	181.667	1.03687	1.00765	0
176.568	169.534	143.582	197.934	190.049	160.956	1.12101	1.22974	0
176.593	194.427	160.07	165.538	182.255	150.049	0.9374	1.10323	0
176.801	151.99	137.946	192.441	165.435	150.149	1.08846	1.28166	0
176.886	151.411	140.727	182.91	156.566	145.519	1.03405	1.25695	0
176.965	135.564	130.457	170.08	130.289	125.38	0.961089	1.35651	0
177.057	197.55	134.519	155.095	173.046	117.834	0.875961	1.31622	0
177.197	159.774	147.565	191.849	172.985	159.767	1.08269	1.20081	0
177.459	164.302	163.396	174.161	161.249	160.359	0.981418	1.08607	0
177.988	171.463	162.074	189.569	182.619	172.619	1.06506	1.09819	0
178.2	152.195	161.344	170.644	145.742	154.503	0.9576	1.10447	0
178.735	139.518	144.362	186.81	145.821	150.884	1.04518	1.2381	0
178.744	172.875	165.558	154.47	149.399	143.075	0.864198	1.07965	0
178.864	171.021	137.108	173.285	165.686	132.831	0.968807	1.30455	0
179.16	157.166	136.816	190.298	166.937	145.322	1.06217	1.30949	0
179.334	182.462	152.816	164.779	167.654	140.413	0.918839	1.17353	0
179.456	181.495	152.904	167.735	169.64	142.917	0.934685	1.17365	0
179.631	135.159	131.307	193.213	145.379	141.235	1.07561	1.36803	0
179.654	147.51	152.498	188.883	155.087	160.331	1.05137	1.17808	0
179.752	212.397	170.647	184.988	218.583	175.617	1.02912	1.05336	0
179.787	154.632	135.671	179.434	154.328	135.404	0.998034	1.32517	0
179.915	161.144	143.999	180.503	161.671	144.469	1.00327	1.24942	0
180.44	193.24	165.681	187.427	200.723	172.096	1.03872	1.08908	0
180.606	148.715	151.497	177.975	146.547	149.289	0.985428	1.19214	0
180.741	146.799	144.889	166.929	135.58	133.816	0.923578	1.24745	0
181.161	163.329	150.583	182.097	164.173	151.362	1.00517	1.20306	0
181.377	122.39	111.835	166.794	112.55	102.843	0.919599	1.62183	0
181.399	166.335	153.793	169.785	155.685	143.946	0.935974	1.1795	0
181.767	141.892	137.964	194.546	151.867	147.663	1.0703	1.3175	0
181.912	169.099	130.178	186.363	173.236	133.363	1.02447	1.39741	0
182.569	146.613	135.577	194.219	155.969	144.228	1.06381	1.34661	0
182.588	178.374	166.406	181.105	176.925	165.054	0.991877	1.09725	0
183.161	170.826	147.992	172.532	160.912	139.404	0.941966	1.23764	0
183.587	177.336	150.6	186.509	180.158	152.997	1.01592	1.21904	0
183.659	151.057	154.195	197.882	162.755	166.136	1.07744	1.19108	0
183.701	143.318	161.682	197.938	154.425	174.213	1.0775	1.13619	0
183.768	239.735	198.028	171.443	223.656	184.746	0.932931	0.927993	0
184.475	148.124	120.627	176.789	141.952	115.602	0.958337	1.5293	0
184.63	162.457	147.405	179.609	158.039	143.396	0.972804	1.25253	0
184.882	192.94	147.399	158.098	164.988	126.045	0.855128	1.2543	0
185.377	151.314	141.399	175.185	142.995	133.625	0.945022	1.31102	0
185.625	196.887	162.249	171.367	181.764	149.786	0.923188	1.14408	0
185.67	153.099	150.745	196.276	161.844	159.355	1.05712	1.23169	0
185.72	169.348	170.025	176.379	160.83	161.474	0.949706	1.09231	0
185.834	174.296	152.71	184.103	172.673	151.288	0.990689	1.21691	0
185.91	173.527	172.982	189.324	176.714	176.159	1.01837	1.07474	0
186.145	181.045	164.445	191.174	185.937	168.889	1.02702	1.13195	0
186.448	163.53	152.391	191.756	168.186	156.73	1.02847	1.22348	0
186.797	139.116	147.465	200.52	149.336	158.298	1.07346	1.26672	0
187.039	123.966	127.141	181.745	120.458	123.542	0.971697	1.47112	0
187.092	164.574	147.077	187.114	164.594	147.095	1.00012	1.27207	0
187.189	143.935	146.097	173.357	133.3	135.302	0.92611	1.28127	0
187.196	130.529	116.305	169.664	118.304	105.412	0.906342	1.60953	0
187.612	169.56	145.123	185.958	168.065	143.843	0.991183	1.29278	0
187.706	153.427	103.227	198.002	161.843	108.889	1.05485	1.81838	0
187.843	160.855	147.377	187.05	160.176	146.755	0.995779	1.27457	0
188.155	175.98	142.709	199.597	186.681	151.387	1.06081	1.31845	0
188.243	185.699	156.598	182.281	179.817	151.638	0.968326	1.20208	0
188.607	188.595	150.523	195.791	195.779	156.257	1.03809	1.25301	0
188.647	125.442	126.487	169.543	112.739	113.678	0.89873	1.49143	0
188.745	154.884	157.146	180.287	147.944	150.104	0.955188	1.20108	0
188.822	169.427	154.378	181.32	162.696	148.244	0.960269	1.22311	0
189.015	142.307	140.334	182.785	137.615	135.708	0.967035	1.3469	0
189.158	170.586	131.813	180.285	162.585	125.63	0.953093	1.43505	0
189.438	130.684	134.949	204.723	141.228	145.837	1.08069	1.40378	0
189.606	169.704	155.618	188.361	168.589	154.597	0.993434	1.2184	0
189.883	176.994	133.386	189.368	176.514	133.024	0.997288	1.42356	0
190.018	148.708	133.425	178.759	139.896	125.519	0.940748	1.42415	0
190.718	153.083	141.875	195.37	156.817	145.336	1.02439	1.34427	0
191.153	176.399	145.059	198.246	182.944	150.441	1.0371	1.31777	0
191.335	185.329	165.552	175.193	169.694	151.585	0.915635	1.15574	0
191.357	210.808	173.05	176.538	194.483	159.649	0.922557	1.10579	0
191.412	175.873	154.755	187.776	172.532	151.815	0.981	1.23687	0
191.617	215.184	172.085	187.903	211.013	168.75	0.980617	1.1135	0
191.738	141.187	133.413	196.292	144.54	136.582	1.02375	1.43717	0
192.208	149.076	128.585	201.271	156.106	134.649	1.04715	1.49479	0
192.298	153.749	143.063	207.012	165.514	154.01	1.07652	1.34414	0
192.366	177.347	153.324	176.256	162.495	140.483	0.916254	1.25464	0
192.821	150.03	183.114	212.187	165.098	201.505	1.10043	1.05301	0
193.04	128.708	138.417	202.875	135.265	145.469	1.05095	1.39463	0
193.11	125.613	125.203	206.139	134.088	133.651	1.06747	1.54237	0
193.418	163.264	111.26	176.982	149.391	101.806	0.915025	1.73843	0
193.546	155.673	151.445	181.884	146.294	142.32	0.939746	1.278	0
193.606	160.036	145.658	200.786	165.971	151.06	1.03708	1.32918	0
193.713	193.785	163.672	197.114	197.187	166.546	1.01756	1.18354	0
193.718	175.894	172.669	191.297	173.697	170.512	0.987506	1.1219	0
193.737	148.639	134.842	178.477	136.931	124.221	0.921231	1.43677	0
194.017	197.969	137.801	210.745	215.038	149.683	1.08622	1.40794	0
194.205	134.641	136.045	212.965	147.648	149.187	1.0966	1.4275	0
194.264	165.386	138.674	203.253	173.038	145.09	1.04627	1.40087	0
194.289	168.271	120.684	205.312	177.818	127.532	1.05674	1.60989	0
194.34	139.285	131.383	181.577	130.137	122.754	0.934327	1.47919	0
194.683	168.655	167.694	192.475	166.743	165.793	0.988663	1.16094	0
194.773	160.55	149.162	202.417	166.851	155.016	1.03925	1.30578	0
195.123	191.952	169.515	196.735	193.538	170.915	1.00826	1.15107	0
195.376	219.755	139.367	233.77	262.94	166.755	1.19652	1.40188	0
195.398	291.784	144.39	194.483	290.417	143.713	0.995314	1.35327	1
195.43	194.785	168	192.818	192.182	165.755	0.986634	1.16327	0
195.586	173.054	149.716	186.096	164.657	142.451	0.951477	1.30638	0
195.878	163.445	116.81	214.017	178.58	127.627	1.0926	1.6769	0
195.886	155.779	144.198	208.647	165.927	153.592	1.06515	1.35845	0
195.967	158.278	154.732	203.925	164.705	161.015	1.04061	1.26649	0
196.006	194.72	160.114	206.012	204.66	168.288	1.05105	1.22417	0
196.06	180.512	140.585	194.475	179.053	139.448	0.991914	1.3946	0
196.069	156.418	138.33	207.483	165.524	146.382	1.05821	1.41741	0
196.287	145.552	123.59	158.374	117.439	99.7184	0.80685	1.58822	0
197.018	179.468	161.153	183.748	167.38	150.298	0.932645	1.22255	0
197.02	147.295	152.849	191.206	142.948	148.338	0.970489	1.28899	0
197.266	172.51	137.042	210.736	184.29	146.4	1.06828	1.43945	0
197.498	138.989	114.819	208.543	146.762	121.24	1.05592	1.72008	0
197.721	160.231	144.416	194.962	157.995	142.401	0.986045	1.36911	0
197.747	205.054	164.937	196.962	204.24	164.282	0.99603	1.19892	0
197.895	166.391	158.639	197.166	165.778	158.054	0.996316	1.24746	0
197.962	133.371	124.091	197.089	132.782	123.544	0.995589	1.5953	0
198.039	177.714	151.855	180.967	162.393	138.763	0.91379	1.30414	0
198.095	197.661	168.957	171.847	171.471	146.569	0.867497	1.17246	0
198.104	168.778	149.707	204.715	174.411	154.703	1.03337	1.32328	0
198.218	148.738	141.608	201.538	151.229	143.979	1.01675	1.39977	0
198.307	190.961	174.365	196.052	188.79	172.382	0.988629	1.13731	0
198.522	176.006	143.902	204.457	181.267	148.204	1.02989	1.37956	0
198.646	196.705	168.253	200.52	198.56	169.84	1.00943	1.18064	0
198.769	157.147	138.862	190.162	150.342	132.849	0.9567	1.43141	0
199.027	151.644	114.185	213.652	162.788	122.576	1.07349	1.74302	0
199.116	129.907	136.181	209.437	136.641	143.241	1.05184	1.46213	0
199.207	164.141	153.902	223.329	184.017	172.537	1.12109	1.29438	0
199.397	171.88	136.668	206.981	178.416	141.865	1.03803	1.45899	0
199.869	151.814	127.668	206.357	156.742	131.812	1.03246	1.56555	0
200.036	233.298	138.075	200.341	233.654	138.286	1.00153	1.44874	1
200.152	168.365	176.153	209.299	176.059	184.202	1.0457	1.13624	0
200.329	166.802	136.068	196.623	163.717	133.552	0.981504	1.47226	0
200.363	175.87	141.961	171.571	150.597	121.561	0.856298	1.4114	0
200.457	167.72	163.834	200.557	167.804	163.916	1.0005	1.22354	0
200.505	192.995	150.568	217.984	209.819	163.694	1.08717	1.33165	0
200.575	169.278	153.745	203.144	171.446	155.715	1.01281	1.30459	0
200.582	139.923	153.676	227.751	158.876	174.491	1.13545	1.30523	0
200.922	210.324	148.365	199.344	208.673	147.2	0.992148	1.35424	1
200.997	182.759	143.603	192.541	175.07	137.562	0.957931	1.39967	0
201.223	177.984	145.083	211.833	187.369	152.733	1.05273	1.38695	0
201.508	175.41	163.559	202.331	176.127	164.227	1.00409	1.23202	0
201.542	155.093	130.373	267.544	205.883	173.068	1.32748	1.54589	0
201.63	159.078	146.421	204.251	161.145	148.324	1.013	1.37706	0
201.639	180.285	133.322	209.415	187.238	138.463	1.03856	1.51242	0
201.822	167.274	131.813	202.129	167.528	132.013	1.00152	1.53113	0
201.974	176.601	196.538	202.783	177.309	197.325	1.004	1.02766	0
201.996	155.83	155.242	210.561	162.437	161.824	1.0424	1.30117	0
202.016	187.267	124.132	189.234	175.418	116.278	0.936725	1.62743	0
202.107	155.465	145.756	187.607	144.311	135.298	0.928255	1.38661	0
202.141	188.877	155.57	203.457	190.106	156.582	1.00651	1.29936	0
202.182	146.735	144.583	203.589	147.756	145.589	1.00696	1.39838	0
202.204	160.336	141.902	213.972	169.667	150.161	1.0582	1.42495	0
202.358	180.628	187.684	193.68	172.882	179.635	0.957114	1.07819	0
202.421	159.063	144.253	210.887	165.715	150.286	1.04182	1.40324	0
202.423	151.264	139.39	206.809	154.541	142.409	1.02166	1.45221	0
202.548	145.487	161.317	212.16	152.392	168.973	1.04746	1.25559	0
202.601	181.641	165.203	209.635	187.947	170.938	1.03472	1.22638	0
203.373	167.598	164.28	208.026	171.433	168.039	1.02288	1.23797	0
203.44	212.457	170.754	192.723	201.264	161.759	0.947319	1.19142	0
203.571	196.9	167.38	203.824	197.145	167.588	1.00124	1.21622	0
203.754	143.172	158.752	201.54	141.616	157.027	0.989132	1.28347	0
203.799	153.132	144.607	206.85	155.425	146.772	1.01497	1.40933	0
203.917	155.476	157.662	159.21	121.389	123.096	0.78076	1.29338	0
204.024	147.713	138.762	192.432	139.32	130.878	0.943179	1.47032	0
204.521	174.86	159.931	194.95	166.678	152.447	0.953207	1.27881	0
204.554	155.561	149.596	219.967	167.282	160.868	1.07535	1.36737	0
204.626	154.57	152.036	203.917	154.035	151.51	0.996539	1.3459	0
204.668	168.355	148.978	222.703	183.19	162.106	1.08812	1.37382	0
204.746	157.012	144.915	210.449	161.386	148.952	1.02785	1.41286	0
204.81	177.703	159.181	203.942	176.95	158.507	0.995761	1.28665	0
205.238	143.704	128.845	220.111	154.118	138.182	1.07247	1.59291	0
205.315	186.375	187.986	197.684	179.449	181	0.962836	1.09218	0
205.555	155.344	160.075	192.037	145.128	149.548	0.934236	1.28412	0
205.559	153.518	156.684	206.284	154.06	157.237	1.00353	1.31193	0
205.584	177.121	165.698	203.341	175.189	163.89	0.98909	1.24071	0
205.617	163.601	60.3518	228.719	181.982	67.1327	1.11236	3.40697	0
205.995	150.759	141.375	209.621	153.413	143.864	1.0176	1.45708	0
206.283	240.336	120.092	225.021	262.167	131.001	1.09084	1.7177	0
206.308	142.78	140.261	218.668	151.334	148.664	1.05991	1.47089	0
206.516	164.283	141.67	219.297	174.451	150.438	1.06189	1.45772	0
206.524	187.554	110.271	198.167	179.965	105.809	0.959536	1.87288	0
206.709	138.483	118.409	257.856	172.748	147.708	1.24744	1.74572	0
206.802	184.067	141.073	187.944	167.282	128.208	0.908812	1.46592	0
206.893	177.447	160.606	212.756	182.476	165.157	1.02834	1.28821	0
206.996	170.095	155.658	214.001	175.851	160.926	1.03384	1.32981	0
207.222	138.962	135.866	206.218	138.289	135.208	0.995158	1.52519	0
207.373	241.061	135.234	191.982	223.17	125.197	0.925782	1.53344	0
207.544	184.669	155.419	209.8	186.676	157.108	1.01087	1.33539	0
207.743	160.449	122.655	209.818	162.052	123.88	1.00999	1.69372	0
207.796	175.02	132.789	215.577	181.573	137.761	1.03744	1.56486	0
207.931	182.88	149.719	180.439	158.7	129.923	0.867781	1.38881	0
208.065	148.946	148.414	208.349	149.149	148.617	1.00137	1.40192	0
208.111	163.106	139.777	208.445	163.368	140.001	1.0016	1.48888	0
208.156	178.527	151.632	215.704	185.001	157.131	1.03626	1.37277	0
208.699	165.091	143.636	190.801	150.933	131.318	0.914241	1.45296	0
208.717	185.416	169.989	192.087	170.642	156.445	0.920322	1.22782	0
209.082	158.177	155.553	195.208	147.681	145.231	0.933644	1.34412	0
209.308	160.36	169.927	205.605	157.523	166.921	0.98231	1.23175	0
209.409	168.421	154.284	212.078	170.567	156.25	1.01275	1.3573	0
209.572	135.905	118.298	202.491	131.313	114.301	0.966209	1.77156	0
209.685	172.462	169.289	217.72	179.072	175.777	1.03832	1.23862	0
209.742	181.825	171.264	204.734	177.483	167.175	0.976125	1.22467	0
209.764	175.243	143.236	209.639	175.139	143.151	0.999405	1.46446	0
209.788	146.234	133.991	176.96	123.351	113.024	0.843515	1.56569	0
209.852	167.828	149.329	202.547	161.986	144.131	0.965191	1.4053	0
210.154	199.3	145.602	213.516	202.489	147.931	1.016	1.44335	0
210.182	152.701	135.08	225.96	164.165	145.221	1.07507	1.55598	0
210.238	163.14	140.653	204.243	158.487	136.642	0.971482	1.49473	0
210.573	202.21	160.57	202.435	194.395	154.365	0.961353	1.31141	0
210.918	153.306	146.351	223.006	162.092	154.739	1.05731	1.44118	0
211.055	183.763	138.628	222.765	193.959	146.32	1.05548	1.52246	0
211.068	154.186	135.242	208.214	152.101	133.414	0.986478	1.56067	0
211.07	162.851	150.187	216.503	167.043	154.052	1.02574	1.40538	0
211.159	151.908	146.92	169.071	121.63	117.636	0.800681	1.43724	0
211.317	130.991	125.228	230.81	143.075	136.78	1.09225	1.68746	0
211.735	178.176	148.105	210.925	177.494	147.538	0.996176	1.42963	0
211.857	205.274	171.189	195.751	189.669	158.175	0.923979	1.23756	0
212.106	165.477	161.37	208.043	162.307	158.279	0.980845	1.3144	0
212.142	162.821	136.435	210.233	161.356	135.207	0.991001	1.5549	0
212.401	161.858	141.499	204.091	155.525	135.963	0.960878	1.50108	0
212.678	226.544	148.922	220.803	235.199	154.611	1.0382	1.42811	1
212.801	176.427	168.835	205.623	170.476	163.14	0.966266	1.26041	0
212.843	247.988	107.695	241.249	281.085	122.068	1.13346	1.97635	1
212.91	164.543	130.938	230.045	177.785	141.476	1.08048	1.62603	0
212.971	215.899	147.051	227.408	230.534	157.019	1.06779	1.44828	1
212.98	142.268	137.004	231.498	154.638	148.916	1.08695	1.55455	0
212.991	155.507	144.487	212.345	155.035	144.049	0.996966	1.47411	0
213.064	166.716	157.674	215.245	168.423	159.288	1.01024	1.35129	0
213.254	181.886	126.397	218.713	186.542	129.633	1.0256	1.68717	0
213.264	164.667	113.146	224.571	173.397	119.145	1.05302	1.88485	0
213.582	118.195	127.307	219.62	121.536	130.906	1.02827	1.67768	0
214.116	182.295	175.492	213.074	181.408	174.638	0.995134	1.22008	0
214.501	181.71	161.03	197.406	167.229	148.197	0.920304	1.33205	0
214.588	204.105	134.078	219.783	209.046	137.324	1.02421	1.60047	0
215.11	151.911	132.478	229.783	162.273	141.514	1.06821	1.62374	0
215.145	166.009	144.594	207.835	160.368	139.681	0.966021	1.48792	0
215.157	150.259	147.647	213.92	149.395	146.798	0.994254	1.45724	0
215.587	153.121	140.265	219.03	155.566	142.505	1.01597	1.537	0
215.697	151.549	130.533	203.376	142.893	123.077	0.94288	1.65243	0
215.756	143.957	143.257	212.185	141.575	140.887	0.983453	1.50607	0
215.784	146.907	154.734	218.605	148.827	156.757	1.01307	1.39455	0
216.026	211.922	162.884	209.728	205.743	158.135	0.970844	1.32626	0
216.415	183.209	158.239	192.979	163.369	141.103	0.891709	1.36765	0
216.793	192.384	177.11	205.437	182.306	167.832	0.947617	1.22406	0
216.973	170.643	140.654	221.24	173.999	143.42	1.01967	1.5426	0
216.98	186.507	145.965	228.427	196.346	153.665	1.05275	1.48653	0
217.209	167.964	158.069	211.747	163.739	154.094	0.97485	1.37414	0
217.294	141.224	141.144	227.41	147.799	147.715	1.04655	1.53952	0
217.362	192.499	141.088	213.123	188.744	138.336	0.980497	1.54062	0
217.48	186.678	119.522	216.795	186.09	119.146	0.996851	1.81957	0
217.514	191.756	152.647	205.411	181.086	144.153	0.944356	1.42495	0
217.734	171.503	141.378	197.038	155.202	127.94	0.90495	1.54008	0
218.219	169.225	152.203	205.972	159.728	143.661	0.943876	1.43374	0
218.365	173.578	171.948	214.177	170.249	168.651	0.980822	1.26995	0
218.569	171.053	139.199	223.928	175.247	142.612	1.02452	1.57019	0
218.927	172.51	122.857	231.814	182.665	130.089	1.05886	1.78196	0
219.157	165.561	145.789	247.652	187.089	164.745	1.13003	1.50325	0
219.216	174.223	167.639	202.44	160.89	154.81	0.923472	1.30767	0
219.509	165.215	159.238	233.075	175.426	169.08	1.06181	1.3785	0
220.051	163.806	168.52	228.306	169.951	174.841	1.03751	1.30579	0
220.11	215.764	160.213	220.424	216.071	160.441	1.00142	1.37386	0
220.137	164.285	179.81	238.209	177.772	194.571	1.08209	1.22428	0
220.283	145.169	156.291	225.221	148.423	159.795	1.02242	1.40944	0
220.319	161.359	149.946	215.374	157.736	146.58	0.977552	1.46933	0
220.883	164.422	148.116	259.306	193.023	173.882	1.17395	1.49128	0
220.897	202.607	159.229	212.498	194.904	153.175	0.961979	1.38729	0
221.066	175.452	174.11	213.601	169.527	168.23	0.966231	1.26969	0
221.109	163.526	136.86	218.854	161.858	135.464	0.989799	1.61558	0
221.273	195.387	189.028	213.015	188.095	181.973	0.962677	1.17058	0
221.498	203.348	150.622	216.142	198.43	146.98	0.975817	1.47055	0
221.593	163.741	156.638	203.267	150.2	143.684	0.917298	1.41468	0
221.655	172.438	147.519	214.338	166.745	142.649	0.966989	1.50256	0
221.76	194.293	153.275	202.044	177.019	139.647	0.911094	1.44681	0
221.803	244.217	155.191	217.369	239.335	152.088	0.980009	1.42923	0
221.896	176.096	130.212	241.244	191.451	141.565	1.08719	1.70411	0
221.982	174.455	176.545	207.036	162.709	164.658	0.93267	1.25737	0
222.24	167.401	144.937	228.265	171.939	148.867	1.02711	1.53335	0
222.304	191.932	176.062	219.429	189.45	173.785	0.987068	1.26264	0
222.33	175.931	148.933	225.398	178.359	150.989	1.0138	1.49281	0
222.347	138.946	126.217	239.749	149.82	136.095	1.07826	1.76162	0
222.474	172.254	150.275	232.894	180.322	157.314	1.04684	1.48044	0
222.844	190.807	155.269	219.542	187.98	152.969	0.985182	1.43521	0
223.111	172.6	135.527	185.586	143.57	112.732	0.831809	1.64626	0
223.685	282.096	113.874	223.263	281.564	113.66	0.998114	1.96432	1
224.095	196.813	148.023	239.819	210.623	158.41	1.07017	1.51391	0
224.104	179.384	161.642	209.875	167.995	151.379	0.936508	1.38642	0
224.109	188.749	175.064	206.142	173.616	161.029	0.919828	1.28016	0
224.253	173.773	151.792	217.423	168.481	147.169	0.969545	1.47737	0
224.416	164.017	157.409	206.764	151.116	145.028	0.921344	1.42568	0
224.453	197.752	150.247	217.154	191.321	145.361	0.96748	1.49389	0
224.581	133.888	121.677	218.689	130.375	118.484	0.973765	1.84572	0
224.622	197.492	134.363	215.967	189.883	129.186	0.961472	1.67176	0
224.668	189.034	161.581	221.702	186.538	159.448	0.986799	1.39044	0
224.756	197.723	163.807	210.24	184.953	153.228	0.935416	1.37208	0
224.813	191.615	188.13	225.044	191.813	188.324	1.00103	1.19499	0
224.817	217.666	180.806	213.147	206.367	171.421	0.94809	1.24342	0
225.116	220.654	194.968	218.498	214.167	189.236	0.970601	1.15463	0
225.232	168.294	132.366	249.453	186.392	146.6	1.10754	1.70159	1
225.412	179.029	176.661	232.823	184.916	182.469	1.03288	1.27596	0
225.501	189.652	180.541	225.114	189.327	180.231	0.998285	1.24903	0
225.579	166.464	153.679	229.624	169.449	156.435	1.01793	1.46786	0
225.87	153.631	148.36	218.142	148.374	143.284	0.965785	1.52244	0
226.117	164.431	140.467	199.431	145.025	123.889	0.881979	1.60975	0
226.151	150.443	143.689	239.232	159.145	152	1.05784	1.57389	0
226.694	158.17	146.575	235.128	164.054	152.028	1.03721	1.54661	0
227.368	154.666	151.035	228.902	155.709	152.054	1.00675	1.5054	0
227.376	172.298	153.962	240.936	182.573	163.144	1.05964	1.47684	0
227.463	191.598	157.03	215.509	181.529	148.777	0.947445	1.44853	0
227.79	177.327	154.062	212.226	165.211	143.535	0.931673	1.47856	0
227.811	198.372	134.044	217.502	189.396	127.978	0.954749	1.69953	0
227.929	172.443	143.516	212.472	160.749	133.783	0.932185	1.58818	0
228.154	142.536	117.974	213.658	133.479	110.478	0.936463	1.93394	0
228.439	162.132	146.169	214.044	151.916	136.958	0.936985	1.56284	0
228.497	168.655	152.023	232.099	171.313	154.42	1.01576	1.50304	0
228.583	183.043	138.65	231.354	185.262	140.331	1.01212	1.64863	0
228.718	183.316	155.778	224.637	180.046	152.999	0.982159	1.46823	0
228.728	285.495	125.947	216.441	270.159	119.181	0.946282	1.81606	1
228.773	195.162	160.382	226.307	193.058	158.653	0.989219	1.42642	0
228.788	186.865	164.006	234.242	191.32	167.915	1.02384	1.395	0
228.799	242.473	147.756	221.357	234.586	142.95	0.967473	1.54848	0
228.96	221.037	148.402	231.189	223.189	149.847	1.00974	1.54283	0
229.363	150.465	117.979	197.488	129.554	101.583	0.861027	1.9441	0
229.387	196.526	166.034	223.354	191.358	161.668	0.973702	1.38156	0
229.481	183.804	175.043	226.876	181.717	173.056	0.988645	1.311	0
229.652	173.109	151.967	182.677	137.7	120.882	0.79545	1.5112	0
229.782	189.152	168.479	214.634	176.682	157.372	0.934074	1.36386	0
230.407	225.262	142.067	210.666	205.962	129.895	0.914322	1.62182	0
230.523	197.155	153.532	238.124	203.656	158.594	1.03297	1.50147	0
230.956	159.584	168.782	226.807	156.716	165.749	0.982033	1.36837	0
231.348	175.437	139.942	242.519	183.909	146.7	1.04829	1.65317	0
231.435	179.401	170.624	230.292	178.515	169.781	0.99506	1.3564	0
231.477	189.508	165.478	228.082	186.728	163.051	0.985332	1.39884	0
231.742	198.431	156.999	235.705	201.824	159.684	1.0171	1.47608	0
231.895	140.601	113.537	221.73	134.438	108.56	0.956164	2.04247	0
231.934	188.89	171.976	238.147	193.95	176.584	1.02679	1.34864	0
232.029	235.892	167.485	236.209	240.142	170.502	1.01801	1.38538	0
232.094	161.565	140.478	234.292	163.095	141.808	1.00947	1.65218	0
232.159	150.929	138.561	213.03	138.493	127.144	0.917602	1.6755	0
232.221	160.075	132.479	219.224	151.116	125.064	0.94403	1.75289	0
232.422	237.434	164.786	217.493	222.183	154.202	0.935767	1.41044	1
232.466	181.315	179.058	222.651	173.66	171.498	0.957779	1.29828	0
232.689	228.053	196.065	223.306	218.857	188.159	0.959675	1.1868	0
233.04	182.675	182.646	236.539	185.418	185.388	1.01501	1.27591	0
233.234	149.739	151.894	243.531	156.35	158.6	1.04415	1.53551	0
233.481	188.224	178.072	221.495	178.562	168.931	0.948668	1.31116	0
233.537	214.628	168.95	231.974	213.191	167.818	0.993304	1.38229	0
233.625	233.625	183.234	200.881	200.881	157.553	0.859846	1.27501	1
233.885	179.03	146.339	242.471	185.603	151.711	1.03671	1.59824	0
233.95	246.539	162.161	234.46	247.077	162.515	1.00218	1.4427	0
234.639	188.032	169.059	227.36	182.199	163.814	0.968979	1.38792	0
235.491	229.595	186.317	225.662	220.012	178.541	0.958263	1.26392	0
236.126	151.391	147.268	239.226	153.379	149.201	1.01313	1.60338	0
236.175	189.381	163.205	248.526	199.285	171.739	1.05229	1.44711	0
236.435	157.5	134.335	225.881	150.47	128.339	0.955362	1.76004	1
236.438	175.334	141.808	226.678	168.096	135.955	0.958722	1.66731	0
236.645	186.695	149.625	213.592	168.508	135.049	0.902584	1.58158	0
236.682	197.075	177.586	235.659	196.223	176.819	0.995679	1.33277	0
236.696	186.902	153.099	218.4	172.456	141.265	0.922705	1.54603	0
236.704	167.195	145.021	262.071	185.112	160.563	1.10717	1.6322	0
237.258	181.56	135.344	209.649	160.432	119.594	0.883632	1.753	0
237.327	186.419	162.825	223.031	175.19	153.017	0.939761	1.45756	0
238.027	232.171	140.868	205.521	200.464	121.63	0.863433	1.68973	0
238.275	167.97	149.042	234.535	165.333	146.703	0.984303	1.59871	0
238.336	165.76	166.946	230.787	160.509	161.658	0.968325	1.42762	0
238.338	156.9	120.192	252.285	166.081	127.226	1.05852	1.98297	0
238.392	171.26	113.409	226.647	162.823	107.822	0.950734	2.10206	1
238.49	159.664	147.743	256.423	171.67	158.852	1.07519	1.61423	0
238.906	197.043	161.481	239.541	197.567	161.91	1.00266	1.47947	0
239.235	206.544	160.919	255.2	220.328	171.659	1.06674	1.48667	0
239.708	165.216	157.109	197.178	135.903	129.235	0.822578	1.52574	0
239.856	164.624	154.635	206.321	141.607	133.014	0.860184	1.55112	0
239.973	161.457	121.641	254.172	171.01	128.838	1.05917	1.9728	0
240.044	182.292	163.745	244.735	185.855	166.945	1.01954	1.46596	0
240.208	179.091	159.362	248.596	185.345	164.927	1.03492	1.50731	0
240.218	136.207	129.895	245.644	139.283	132.828	1.02259	1.84933	0
240.274	203.238	184.189	248.279	210.009	190.325	1.03332	1.3045	0
240.33	123.506	117.525	280.186	143.988	137.015	1.16584	2.04494	0
240.453	192.568	158.54	239.213	191.575	157.723	0.994845	1.51667	0
240.467	171.759	165.013	232.147	165.816	159.304	0.9654	1.45726	0
240.484	170.352	124.972	259.578	183.878	134.895	1.0794	1.9243	0
240.709	235.502	171.875	253.112	247.637	180.731	1.05153	1.40049	0
240.869	239.3	181.494	260.489	258.792	196.278	1.08145	1.32715	0
241.096	217.201	205.244	228.533	205.883	194.549	0.947892	1.17468	0
241.377	219.661	123.725	252.332	229.631	129.341	1.04539	1.95091	0
241.468	182.72	156.872	240.033	181.635	155.941	0.99406	1.53926	0
241.822	202.497	138.415	221.703	185.65	126.899	0.916805	1.74708	0
242.187	182.733	156.062	246.706	186.143	158.974	1.01866	1.55186	0
242.191	154.436	145.255	240.042	153.066	143.966	0.991127	1.66735	0
242.195	170.131	136.887	277.801	195.142	157.011	1.14701	1.76931	0
242.427	177.137	154.04	249.185	182.075	158.333	1.02787	1.5738	0
242.5	191.097	126.526	215.866	170.109	112.63	0.890172	1.91661	0
242.512	207.292	175.657	238.957	204.253	173.082	0.98534	1.3806	0
242.794	201.614	161.894	221.702	184.099	147.83	0.913126	1.49971	0
242.96	224.779	170.75	242.957	224.776	170.748	0.999987	1.4229	0
243.077	216.451	164.596	198.992	177.196	134.745	0.81864	1.47681	0
243.155	179.017	165.208	226.753	166.942	154.065	0.932547	1.47181	0
243.219	179.995	169.733	226.968	167.969	158.392	0.933184	1.43295	0
243.222	202.84	161.36	244.721	204.09	162.354	1.00616	1.50733	0
243.285	179.095	254.876	236.478	174.084	247.744	0.972019	0.954525	1
243.379	231.158	233.14	246.163	233.802	235.806	1.01144	1.04392	1
243.741	192.45	180.109	253.327	200.019	187.192	1.03933	1.3533	0
243.864	263.462	115.167	259.441	280.291	122.523	1.06388	2.11748	1
244.125	166.915	127.411	249.565	170.635	130.25	1.02229	1.91605	0
244.315	153.423	164.744	286.084	179.653	192.909	1.17097	1.483	0
244.33	160.867	151.095	240.264	158.19	148.581	0.983358	1.61706	0
244.749	169.225	144.41	258.374	178.645	152.449	1.05567	1.69482	0
244.932	183.667	143.567	230.078	172.528	134.86	0.939352	1.70605	0
245.222	245.222	195.552	274.478	274.478	218.882	1.1193	1.254	1
245.303	144.153	153.217	221.24	130.013	138.187	0.901907	1.60102	0
245.389	179.391	149.136	260.283	190.279	158.188	1.06069	1.6454	0
245.525	174.217	172.991	238.966	169.563	168.37	0.973285	1.41929	0
245.779	277.272	131.667	232.534	262.33	124.571	0.946111	1.86668	1
245.918	202.068	173.726	238.669	196.112	168.605	0.970523	1.41555	0
246.05	190.601	188.82	230.957	178.909	177.237	0.938657	1.30309	1
246.077	240.684	143.315	235.824	230.656	137.344	0.958335	1.71704	0
246.29	180.06	149.361	264.728	193.54	160.543	1.07486	1.64896	0
246.437	227.918	169.857	237.978	220.094	164.026	0.965674	1.45085	0
246.951	169.436	138.669	267.376	183.45	150.138	1.08271	1.78086	0
247.207	257.167	170.455	241.458	251.186	166.491	0.976745	1.45028	0
247.685	177.928	136.43	234.582	168.515	129.213	0.947097	1.81547	0
247.7	188.643	162.91	246.5	187.729	162.121	0.995156	1.52048	0
247.853	183.795	148.434	253.418	187.921	151.767	1.02245	1.66978	0
248.029	195.183	128.841	208.905	164.395	108.517	0.842259	1.92508	1
248.074	216.386	131.996	280.717	244.859	149.364	1.13158	1.87941	0
248.166	153.623	163.043	201.382	124.663	132.307	0.811484	1.52209	0
248.57	191.857	160.6	255.785	197.426	165.262	1.02902	1.54775	0
248.787	204.302	175.924	249.524	204.907	176.445	1.00296	1.41417	0
248.821	170.866	129.999	262.167	180.031	136.972	1.05364	1.91402	0
248.9	196.692	175.181	232.718	183.904	163.791	0.934985	1.42082	0
249.269	203.501	146.231	245.284	200.248	143.893	0.984013	1.70463	0
249.38	149.941	144.441	240.57	144.644	139.338	0.964672	1.72652	0
249.447	191.343	172.012	250.441	192.106	172.697	1.00399	1.45017	0
249.798	212.579	156.126	253.69	215.891	158.558	1.01558	1.59998	0
249.885	196.554	120.58	268.046	210.839	129.343	1.07268	2.07236	1
250.176	207.05	160.355	233.546	193.287	149.696	0.933525	1.56014	0
250.451	137.101	179.32	265.821	145.515	190.325	1.06137	1.39667	0
250.619	184.871	150.396	246.295	181.681	147.801	0.982747	1.66639	0
250.775	183.687	159.517	260.887	191.095	165.949	1.04033	1.57209	1
250.94	195.772	168.489	250.275	195.253	168.042	0.997351	1.48935	0
250.981	195.516	157.941	258.034	201.01	162.379	1.0281	1.58908	0
250.999	183.982	176.009	234.315	171.752	164.31	0.93353	1.42606	0
251.659	164.745	174.354	205.626	134.61	142.462	0.817081	1.44338	0
252.39	228.177	160.45	258.961	234.117	164.627	1.02603	1.57301	0
253.134	184.596	143.346	214.719	156.583	121.592	0.848244	1.7659	0
253.664	210.707	199.968	253.216	210.334	199.614	0.998231	1.26852	0
253.677	173.688	153.459	248.105	169.873	150.088	0.978035	1.65306	0
253.709	190.924	145.791	264.297	198.892	151.875	1.04173	1.74023	0
253.751	141.231	152.165	210.643	117.238	126.314	0.830114	1.66761	0
253.946	224.199	170.36	228.607	201.828	153.361	0.900217	1.49064	1
254.43	249.047	135.184	226.444	221.653	120.314	0.890005	1.8821	0
254.528	239.426	162.399	264.708	249.003	168.895	1.04	1.5673	0
254.601	199.491	161.386	250.371	196.177	158.705	0.983386	1.57758	0
254.621	144.564	141.956	268.922	152.684	149.929	1.05617	1.79366	0
254.626	213.861	175.685	201.945	169.615	139.337	0.793106	1.44934	0
254.645	203.025	132.805	239.296	190.787	124.799	0.939722	1.91744	0
254.736	155.787	146.942	247.546	151.39	142.794	0.971775	1.73358	0
254.976	159.558	158.524	268.94	168.296	167.205	1.05476	1.60844	0
255.054	221.681	168.974	232.961	202.478	154.337	0.913376	1.50943	0
255.133	171.482	163.559	260.78	175.278	167.18	1.02213	1.55988	0
255.423	157.151	153.507	262.69	161.622	157.874	1.02845	1.66392	0
255.695	179.996	159.022	255.953	180.178	159.183	1.00101	1.60792	0
255.953	216.363	197.38	249.493	210.902	192.398	0.974762	1.29675	0
256.262	256.262	127.703	256.815	256.815	127.979	1.00216	2.0067	1
256.375	193.385	167.999	247.348	186.577	162.085	0.964793	1.52604	0
256.648	165.243	147.792	252.37	162.488	145.329	0.983332	1.73655	0
257.034	186.634	179.46	255.038	185.185	178.066	0.992235	1.43227	0
257.363	257.363	131.537	245.2	245.2	125.32	0.95274	1.95659	1
257.375	252.324	187.75	210.285	206.158	153.398	0.817037	1.37084	1
257.52	173.466	160.398	249.524	168.081	155.417	0.968951	1.60551	0
257.537	250.103	208.969	264.141	256.516	214.328	1.02564	1.23242	1
257.545	185.255	187.358	257.797	185.436	187.541	1.00098	1.37462	0
258.128	180.229	131.157	247.827	173.037	125.923	0.960094	1.96808	0
258.207	266.957	137.76	248.918	257.353	132.804	0.964025	1.87432	1
258.235	166.493	131.471	253.431	163.396	129.025	0.981397	1.9642	0
258.547	275.38	143.017	241.934	257.686	133.828	0.935746	1.8078	1
258.571	175.716	157.519	286.826	194.918	174.732	1.10928	1.64152	0
258.879	260.71	120.045	280.817	282.802	130.218	1.08474	2.15651	1
258.972	181.836	174.986	255.628	179.488	172.726	0.987087	1.47996	0
259.005	150.641	156.387	259.004	150.641	156.386	0.999996	1.65618	0
259.012	167.778	141.169	278.491	180.395	151.785	1.0752	1.83477	0
259.136	215.562	183.989	245.617	204.317	174.391	0.947833	1.40843	0
259.137	238.521	161.423	210.189	193.467	130.932	0.811111	1.60533	0
259.151	176.172	182.168	254.226	172.824	178.706	0.980996	1.42259	0
259.345	192.923	162.141	256.43	190.754	160.318	0.98876	1.59951	0
259.796	235.9	176.149	225.57	204.823	152.943	0.868261	1.47486	1
259.997	187.117	176.179	260.126	187.209	176.266	1.00049	1.47576	0
260.082	152.499	168.215	256.374	150.325	165.817	0.985743	1.54613	0
260.274	166.901	157.864	266.269	170.745	161.5	1.02303	1.64873	0
260.398	204.227	150.935	246.897	193.638	143.109	0.948153	1.72524	1
260.696	171.243	174.114	224.164	147.246	149.715	0.859868	1.49727	0
260.822	168.187	116.945	269.039	173.486	120.629	1.03151	2.2303	1
260.858	168.654	139.539	288.275	186.38	154.205	1.1051	1.86943	1
260.883	184.89	143.693	237.331	168.198	130.721	0.909719	1.81556	0
261.292	186.869	118.629	287.965	205.945	130.739	1.10208	2.20259	0
261.376	149.392	146.152	245.812	140.495	137.449	0.94045	1.78838	0
261.714	211.912	171.428	245.761	198.995	160.979	0.939046	1.52667	0
261.806	239.407	164.203	265.799	243.058	166.708	1.01525	1.5944	0
262.047	196.275	195.555	272.108	203.811	203.064	1.03839	1.34001	1
262.237	219.319	191.456	252.907	211.517	184.644	0.964422	1.3697	0
262.267	271.327	184.753	218.688	226.243	154.054	0.833839	1.41955	1
262.435	165.426	154.078	286.294	180.465	168.085	1.09091	1.70326	0
262.844	257.194	194.308	277.399	271.436	205.068	1.05538	1.35272	1
263.268	159.122	151.906	256.974	155.318	148.275	0.976095	1.7331	0
263.287	244.547	161.208	243.454	226.126	149.065	0.924673	1.63321	0
263.379	226.929	168.116	256.468	220.974	163.704	0.973757	1.56666	0
263.677	264.179	181.786	260.678	261.175	179.719	0.988629	1.45047	0
263.703	222.345	173.252	220.538	185.95	144.892	0.836313	1.52208	1
263.751	213.757	154.961	264.716	214.539	155.527	1.00366	1.70205	1
263.864	166.042	171.599	258.306	162.545	167.984	0.978933	1.53768	0
263.949	220.152	176.23	273.038	227.733	182.299	1.03444	1.49775	0
264.045	160.803	185.251	239.955	146.132	168.35	0.908764	1.42534	0
264.115	179.875	74.4396	353.104	240.48	99.5205	1.33693	3.54805	0
264.167	208.412	162.827	261.181	206.056	160.986	0.988695	1.62238	0
264.421	164.057	159.944	292.135	181.251	176.708	1.10481	1.65321	0
264.534	188.493	156.196	285.256	203.258	168.431	1.07833	1.69361	0
264.873	141.029	170.287	274.046	145.913	176.185	1.03463	1.55545	0
265.125	269.329	149.76	265.726	269.938	150.099	1.00226	1.77034	1
265.44	170.931	149.973	288.303	185.654	162.89	1.08613	1.76992	0
265.836	192.029	189.547	266.639	192.609	190.119	1.00302	1.40248	0
265.855	163.051	162.042	268.52	164.686	163.666	1.01002	1.64065	0
265.958	203.358	163.949	258.674	197.789	159.46	0.972616	1.62219	0
266.208	225.083	187.106	261.254	220.894	183.624	0.98139	1.42276	0
266.658	180.526	120.34	275.118	186.253	124.158	1.03172	2.21587	0
267.413	271.299	134.724	243.441	246.979	122.647	0.910355	1.9849	1
267.559	178.267	117.517	235.74	157.067	103.542	0.881078	2.27676	0
267.723	148.795	136.933	273.375	151.936	139.824	1.02111	1.95513	0
267.791	202.432	159.913	245.33	185.453	146.5	0.916125	1.6746	0
267.944	198.968	146.97	227.885	169.222	124.997	0.850496	1.82312	1
268.507	191.121	157.892	267.285	190.251	157.173	0.995447	1.70057	0
268.53	236.996	190.749	334.993	295.655	237.962	1.24751	1.40776	0
268.602	208.619	167.086	257.451	199.958	160.15	0.958486	1.60756	0
268.651	142.577	134.706	301.937	160.243	151.396	1.1239	1.99435	0
268.761	272.479	126.908	302.231	306.411	142.712	1.12453	2.11777	1
269.022	212.026	167.583	284.841	224.493	177.437	1.0588	1.60531	0
269.162	166.057	156.914	266.549	164.444	155.39	0.990289	1.71535	0
269.462	194.101	153.22	280.941	202.369	159.747	1.0426	1.75866	0
269.78	163.557	169.462	253.947	153.958	159.517	0.941313	1.59198	0
270.044	191.438	171.925	261.094	185.093	166.227	0.966858	1.5707	0
270.409	216.544	196.339	258.997	207.405	188.053	0.957796	1.37726	0
270.413	194.116	177.604	271.621	194.983	178.397	1.00447	1.52257	0
270.475	258.573	161.175	240.834	230.237	143.512	0.890413	1.67814	0
270.664	235.851	125.168	239.964	209.099	110.971	0.886575	2.16241	0
270.719	194.32	207.01	224.614	161.226	171.755	0.829694	1.30776	1
270.907	157.742	139.93	246.873	143.748	127.516	0.911284	1.93601	0
270.983	270.983	169.788	252.944	252.944	158.486	0.933433	1.59601	1
271.059	189.958	160.653	247.569	173.496	146.731	0.913342	1.68723	0
271.705	252.091	204.409	257.257	238.686	193.54	0.946826	1.32922	0
271.784	231.337	163.437	238.616	203.106	143.492	0.877963	1.66292	1
271.942	228.233	190.538	272.763	228.923	191.114	1.00302	1.42723	0
271.956	163.722	172.035	264.681	159.342	167.432	0.973249	1.58082	0
272.103	250.876	156.204	302.007	278.447	173.371	1.1099	1.74197	1
272.169	147.157	151.592	232.319	125.611	129.397	0.853587	1.79541	0
272.425	129.432	122.391	236.565	112.394	106.28	0.868366	2.22586	1
272.489	309.839	166.991	256.769	291.964	157.357	0.942309	1.63176	1
272.798	187.78	161.009	292.178	201.12	172.447	1.07104	1.6943	0
272.873	212.374	163.184	281.82	219.337	168.534	1.03279	1.67218	1
272.964	253.686	199.778	262.049	243.542	191.789	0.960012	1.36634	1
272.965	134.971	128.101	272.971	134.974	128.103	1.00002	2.13086	1
273.036	256.508	146.84	260.724	244.942	140.219	0.954908	1.85941	1
273.273	149.808	135.276	295.879	162.201	146.466	1.08272	2.02012	0
273.346	158.306	141.915	284.718	164.892	147.819	1.0416	1.92612	0
273.375	239.702	197.993	275.879	241.898	199.808	1.00916	1.38072	0
273.637	181.077	166.646	260.835	172.606	158.85	0.953218	1.64202	0
273.776	216.349	170.435	265.531	209.834	165.302	0.969886	1.60634	0
273.818	244.785	203.493	264.24	236.222	196.375	0.965021	1.34559	0
273.993	273.993	188.455	307.074	307.074	211.208	1.12074	1.45389	1
274.026	171.516	175.333	240.312	150.415	153.762	0.87697	1.56289	0
274.068	180.674	142.936	302.594	199.478	157.813	1.10408	1.91742	0
274.094	216.065	177.766	256.268	202.013	166.204	0.934962	1.54188	0
274.596	171.35	113.258	269.311	168.051	111.078	0.980752	2.42452	0
274.674	238.41	157.079	238.294	206.833	136.274	0.867553	1.74864	0
274.987	164.368	162.97	268.848	160.698	159.332	0.977675	1.68734	0
274.995	191.493	141.523	232.356	161.801	119.579	0.844947	1.94312	1
274.997	196.761	166.35	259.726	185.834	157.112	0.944466	1.65312	0
275.147	275.147	226.341	262.315	262.315	215.786	0.953365	1.21563	1
276.012	188.333	133.168	285.641	194.903	137.814	1.03488	2.07266	0
276.443	174.686	140.071	286.478	181.028	145.156	1.0363	1.97359	1
276.812	188.875	160.292	268.02	182.876	155.201	0.96824	1.72692	0
276.831	181.53	144.829	294.834	193.335	154.247	1.06503	1.91144	0
277.081	186.866	138.902	267.658	180.512	134.178	0.965994	1.9948	0
277.326	200.663	158.858	262.988	190.289	150.645	0.948299	1.74574	0
277.345	145.767	147.146	242.286	127.341	128.545	0.873589	1.88483	1
277.555	229.119	176.81	281.852	232.666	179.547	1.01548	1.5698	0
277.677	165.854	146.549	258.667	154.5	136.517	0.931542	1.89477	0
277.841	290.6	183.216	282.444	295.415	186.252	1.01657	1.51646	1
277.857	164.974	118.999	291.523	173.087	124.852	1.04918	2.33495	1
277.879	135.136	136.504	286.466	139.312	140.723	1.0309	2.03568	0
278.06	181.29	144.676	291.365	189.964	151.599	1.04785	1.92195	0
278.214	166.321	155.84	241.746	144.52	135.413	0.868923	1.78525	1
278.385	150.272	147.19	277.47	149.777	146.705	0.99671	1.89134	0
278.705	155.031	108.35	273.629	152.208	106.376	0.981787	2.57227	1
278.769	247.567	162.024	269.312	239.169	156.528	0.966076	1.72054	1
278.959	180.839	150.988	242.731	157.354	131.38	0.870133	1.84755	0
279.051	175.489	145.827	265.936	167.241	138.973	0.953003	1.91357	0
279.153	209.498	158.643	234.74	176.167	133.403	0.840902	1.75963	1
279.251	160.782	148.976	264.879	152.507	141.309	0.948535	1.87447	0
279.429	184.049	159.779	294.651	194.075	168.483	1.05447	1.74885	0
279.437	219.688	174.348	312.581	245.745	195.028	1.11861	1.60275	1
279.561	245.188	158.177	297.236	260.69	168.178	1.06323	1.76739	0
279.683	279.683	165.291	268.592	268.592	158.736	0.960343	1.69207	1
280.157	203.37	150.727	294.176	213.547	158.269	1.05004	1.85871	0
280.208	214.027	160.767	279.8	213.715	160.533	0.998545	1.74294	0
280.323	199.392	173.941	278.765	198.284	172.975	0.994443	1.6116	0
280.324	207.608	143.339	283.802	210.183	145.118	1.01241	1.95567	1
280.377	210.429	163.635	234.419	175.937	136.813	0.836084	1.71343	0
280.482	227.73	167.482	295.186	239.669	176.262	1.05242	1.6747	0
280.549	208.942	135.133	297.021	221.21	143.068	1.05871	2.07609	1
280.69	195.007	141.02	275.197	191.191	138.26	0.980432	1.99043	0
280.77	172.925	147.73	281.983	173.672	148.368	1.00432	1.90056	0
280.818	151.448	149.626	295.847	159.553	157.634	1.05352	1.8768	0
280.851	219.959	139.74	214.839	168.259	106.895	0.764956	2.00982	0
281.038	197.702	144.029	294.379	207.087	150.866	1.04747	1.95126	0
281.087	168.08	121.275	265.171	158.563	114.408	0.943379	2.31776	1
281.111	190.112	160.255	250.975	169.732	143.075	0.892796	1.75415	0
281.198	149.31	168.465	254.32	135.038	152.362	0.904415	1.66918	0
281.427	295.235	148.968	287.105	301.191	151.973	1.02017	1.88918	1
281.484	157.13	112.094	258.474	144.285	102.931	0.918254	2.51114	1
281.63	165.824	146.082	305.906	180.118	158.674	1.0862	1.92789	0
281.705	222.642	164.969	274.859	217.231	160.959	0.975697	1.70763	0
281.716	250.388	155.411	325.784	289.555	179.721	1.15643	1.81271	0
281.805	176.838	158.211	283.531	177.921	159.179	1.00612	1.7812	1
282.08	198.455	176.403	287.511	202.276	179.799	1.01925	1.59907	0
282.223	213.785	134.621	289.657	219.415	138.167	1.02634	2.09643	1
282.307	204.338	178.123	273.261	197.79	172.416	0.967959	1.58489	0
282.352	282.352	168.629	272.507	272.507	162.749	0.965131	1.6744	1
282.516	202.762	150.314	284.246	204.003	151.235	1.00612	1.8795	1
282.625	178.783	162.67	271.329	171.637	156.169	0.960032	1.73741	0
282.744	224.833	169.219	299.152	237.88	179.039	1.05803	1.67087	0
282.885	174.488	150.542	310.757	191.681	165.375	1.09853	1.8791	1
282.966	175.935	157.367	267.355	166.229	148.685	0.944831	1.79813	0
283.179	170.847	166.064	287.68	173.563	168.704	1.01589	1.70524	1
283.182	206.73	168.857	282.567	206.281	168.49	0.997827	1.67706	0
283.242	204.52	196.768	283.62	204.794	197.031	1.00134	1.43947	0
283.255	191.603	169.849	265.318	179.47	159.094	0.936674	1.66768	0
283.39	207.509	171.11	258.315	189.148	155.969	0.911517	1.65619	0
283.549	237.7	131.734	291.507	244.371	135.432	1.02807	2.15243	0
283.611	222.544	130.465	274.446	215.352	126.248	0.967682	2.17386	1
283.631	201.396	156.432	289.826	205.795	159.849	1.02184	1.81313	0
283.768	221.941	163.837	281.265	219.983	162.392	0.991178	1.73202	0
283.814	183.649	182.296	284.958	184.389	183.031	1.00403	1.55689	0
283.998	177.173	174.273	264.363	164.924	162.224	0.930862	1.62962	0
284.006	181.836	161.432	314.33	201.251	178.668	1.10677	1.75929	0
284.018	248.218	164.661	255.788	223.546	148.295	0.900605	1.72486	1
284.135	173.508	177.089	262.33	160.193	163.499	0.923258	1.60447	0
284.548	187.018	154.522	285.309	187.518	154.935	1.00267	1.84147	0
284.573	199.026	153.727	241.272	168.742	130.336	0.847836	1.85116	1
284.886	249.303	185.404	274.563	240.27	178.687	0.963766	1.53656	0
284.896	213.171	172.948	277.493	207.631	168.453	0.974012	1.6473	0
285.063	196.158	127.325	311.873	214.607	139.3	1.09405	2.23886	0
285.108	231.193	188.248	250.423	203.066	165.346	0.878343	1.51454	1
285.372	229.623	146.352	335.807	270.205	172.217	1.17673	1.9499	0
285.432	135.087	136.956	291.688	138.048	139.958	1.02192	2.08412	0
285.517	189.189	160.079	265.786	176.115	149.016	0.930891	1.7836	0
285.579	171.351	168.594	270.911	162.55	159.935	0.948636	1.69389	0
286.022	233.501	128.511	265.638	216.861	119.353	0.928735	2.22566	0
286.321	199.653	137.597	257.161	179.319	123.583	0.898155	2.08087	0
286.496	208.4	177.893	308.447	224.367	191.523	1.07662	1.6105	0
286.558	163.76	130.756	278.68	159.258	127.162	0.972508	2.19154	1
286.717	286.717	158.174	299.507	299.507	165.23	1.04461	1.81267	1
286.943	177.854	159.588	290.635	180.142	161.641	1.01287	1.79802	1
287.127	217.489	153.131	283.586	214.807	151.243	0.98767	1.87504	1
287.146	173.712	135.483	259.082	156.734	122.242	0.902266	2.11943	1
287.186	138.356	138.856	267.254	128.754	129.219	0.930595	2.06823	0
287.259	235.036	168.425	290.118	237.376	170.102	1.00995	1.70556	0
287.398	209.72	149.046	307.681	224.521	159.565	1.07057	1.92825	1
287.976	244.792	157.579	262.028	222.735	143.381	0.909897	1.8275	0
288.002	210.001	152.989	283.013	206.363	150.339	0.982677	1.88249	0
288.091	210.859	173.055	269.822	197.487	162.081	0.936586	1.66474	0
288.124	196.787	160.119	297.011	202.857	165.058	1.03085	1.79943	0
288.541	186.735	155.532	248.884	161.07	134.156	0.862559	1.85518	0
289.205	193.232	165.923	288.33	192.647	165.421	0.996974	1.74301	1
289.414	174.856	158.058	288.887	174.538	157.77	0.99818	1.83106	0
289.63	176.86	168.3	288.065	175.905	167.391	0.994597	1.72091	0
289.711	180.87	133.378	332.339	207.484	153.003	1.14714	2.1721	0
289.845	219.073	173.212	220.857	166.93	131.985	0.761984	1.67336	1
290.179	170.913	138.36	286.577	168.792	136.642	0.987587	2.09728	0
290.293	250.208	150.176	295.073	254.327	152.649	1.01647	1.93302	1
290.431	185.455	131.745	288.815	184.423	131.012	0.994438	2.20449	1
290.442	173.401	186.477	306.033	182.71	196.488	1.05368	1.55752	1
290.523	164.879	143.356	337.38	191.472	166.478	1.16129	2.02658	0
290.609	269.314	130.645	319.906	296.464	143.815	1.10081	2.22442	1
290.745	248.787	195.295	303.196	259.442	203.659	1.04283	1.48874	1
290.781	175.033	144.352	234.169	140.956	116.248	0.805311	2.01439	0
290.831	206.292	183.33	294.131	208.633	185.411	1.01135	1.58638	0
291.068	179.641	162.638	279.148	172.285	155.978	0.959047	1.78966	0
291.472	196.739	199.603	253.21	170.913	173.4	0.868728	1.46026	1
291.515	167.036	177.499	280.653	160.812	170.885	0.962739	1.64235	0
291.545	240.024	158.429	278.438	229.233	151.307	0.955042	1.84022	1
291.784	291.784	148.465	287.344	287.344	146.206	0.984781	1.96533	1
291.836	240.01	148.337	305.078	250.9	155.068	1.04538	1.96738	0
291.923	187.616	161.177	291.786	187.528	161.101	0.999532	1.8112	0
291.982	276.114	140.879	294.761	278.742	142.22	1.00952	2.07257	1
291.994	162.198	159.019	284.076	157.8	154.707	0.972883	1.83622	1
292.084	232.371	201.302	298.284	237.303	205.575	1.02122	1.45097	1
292.154	215.709	169.477	283.272	209.15	164.324	0.969596	1.72386	0
292.21	192.604	160.345	298.296	196.615	163.684	1.02082	1.82239	0
292.278	214.48	146.143	301.21	221.034	150.608	1.03056	1.99996	1
292.363	292.363	175.427	253.591	253.591	152.163	0.867385	1.66658	1
292.387	305.247	168.83	276.938	289.119	159.91	0.947165	1.73184	1
292.399	206.973	180.564	286.262	202.629	176.775	0.979012	1.61936	0
292.461	230.996	165.136	340.321	268.797	192.159	1.16364	1.77103	1
292.545	209.536	197.013	259.683	185.999	174.883	0.88767	1.4849	1
292.785	211.908	165.559	208.878	151.179	118.113	0.713418	1.76846	0
293.006	220.361	144.093	292.246	219.789	143.72	0.997406	2.03345	1
293.031	187.805	155.938	237.846	152.437	126.571	0.811675	1.87915	1
293.057	151.417	149.812	293.149	151.465	149.86	1.00032	1.95616	0
293.13	199.282	170.904	300.271	204.137	175.068	1.02436	1.71517	0
293.146	223.978	166.035	290.451	221.919	164.509	0.990807	1.76556	0
293.383	207.877	165.205	304.443	215.714	171.433	1.0377	1.77587	0
293.413	190.633	133.71	313.657	203.785	142.935	1.069	2.1944	1
293.415	218.047	208.073	292.501	217.368	207.425	0.996885	1.41016	1
293.437	169.914	128.234	237.756	137.672	103.901	0.810243	2.28829	0
293.58	283.03	228.64	286.622	276.321	223.221	0.976298	1.28403	1
293.887	244.454	162.376	380.237	316.28	210.086	1.29382	1.80991	1
294.149	203.667	182.561	281.336	194.795	174.608	0.95644	1.61124	0
294.161	176.794	137.02	249.908	150.198	116.407	0.849563	2.14684	1
294.711	235.788	175.598	291.4	233.138	173.625	0.988764	1.67833	1
294.936	294.936	148.147	242.28	242.28	121.697	0.821467	1.99084	1
295.01	146.703	117.493	260.838	129.709	103.884	0.884165	2.51086	1
295.186	125.74	122.541	339.943	144.805	141.12	1.15162	2.40888	1
295.214	195.918	175.415	297.735	197.592	176.913	1.00854	1.68294	1
295.236	230.466	136.794	281.507	219.749	130.433	0.953498	2.15825	1
295.361	254.911	175.382	300.423	259.281	178.388	1.01714	1.6841	0
295.452	295.452	152.304	282.474	282.474	145.614	0.956073	1.93988	1
296.233	190.135	174.328	301.738	193.669	177.567	1.01859	1.69929	0
296.468	187.117	159.704	287.3	181.33	154.766	0.969076	1.85636	0
296.674	236.639	197.241	268.635	214.273	178.599	0.905487	1.50412	0
296.734	173.715	177.462	296.081	173.333	177.071	0.997797	1.6721	0
297.09	183.153	184.812	299.469	184.62	186.293	1.00801	1.60752	1
297.174	204.879	148.623	318.636	219.675	159.356	1.07222	1.99952	1
297.31	297.31	182.704	304.765	304.765	187.286	1.02507	1.62728	1
297.489	297.489	267.044	300.645	300.645	269.878	1.01061	1.114	1
297.512	183.281	157.28	317.482	195.583	167.837	1.06712	1.89161	0
297.567	187.99	151.623	295.912	186.944	150.78	0.994438	1.96254	0
297.7	275.595	151.773	290.343	268.785	148.022	0.975287	1.96148	1
297.83	171.767	170.081	308.734	178.056	176.308	1.03661	1.75111	0
298.69	255.736	172.771	301.313	257.981	174.288	1.00878	1.72882	0
298.748	171.511	169.666	298.804	171.543	169.698	1.00019	1.7608	0
299.182	208.527	161.378	299.001	208.401	161.28	0.999395	1.85392	0
299.288	183.959	173.193	304.977	187.455	176.485	1.01901	1.72806	0
299.31	191.934	159.913	300.756	192.861	160.685	1.00483	1.87171	1
299.424	218.786	200.376	291.226	212.795	194.889	0.972618	1.49431	1
299.531	222.284	176.351	287.694	213.499	169.382	0.960479	1.69849	1
299.575	204.689	173.171	276.602	188.993	159.892	0.923317	1.72993	0
299.626	199.435	156.54	271.396	180.645	141.791	0.905781	1.91405	0
299.669	180.035	160.32	267.221	160.541	142.96	0.891718	1.8692	0
299.96	194.064	186.381	302.258	195.551	187.809	1.00766	1.60939	0
299.991	236.514	165.997	260.642	205.49	144.223	0.86883	1.80721	1
300.258	186.922	182.67	291.729	181.612	177.481	0.971593	1.64372	0
300.446	222.384	188.102	316.1	233.971	197.902	1.0521	1.59725	1
300.584	183.196	174.14	300.713	183.274	174.214	1.00043	1.72611	0
300.588	300.588	188.899	311.712	311.712	195.889	1.03701	1.59127	1
300.629	214.038	166.412	285.38	203.181	157.972	0.949278	1.80653	1
300.725	174.966	153.328	289.959	168.702	147.839	0.964198	1.96132	0
300.783	215.375	137.428	315.42	225.856	144.116	1.04866	2.18865	1
300.818	186.612	161.833	264.378	164.006	142.229	0.878862	1.85882	0
300.909	182.73	151.388	292.824	177.82	147.32	0.97313	1.98767	0
300.957	310.775	131.807	287.914	297.305	126.095	0.956659	2.28332	1
301.555	258.474	228.158	306.377	262.607	231.806	1.01599	1.3217	1
301.597	159.967	173.613	267.736	142.008	154.122	0.88773	1.73718	1
301.817	147.706	163.426	323.747	158.439	175.301	1.07266	1.84681	0
301.829	180.907	134.477	337.354	202.199	150.305	1.1177	2.24447	1
301.876	200.936	153.03	308.658	205.45	156.468	1.02247	1.97265	0
301.933	202.662	170.59	308.399	207.002	174.243	1.02141	1.76994	1
302.503	226.514	176.364	318.777	238.7	185.852	1.0538	1.71522	1
302.64	177.923	149.396	292.185	171.776	144.235	0.965453	2.02576	0
302.853	234.953	194.41	308.212	239.11	197.849	1.01769	1.55781	1
303.016	155.255	142.303	310.335	159.006	145.74	1.02415	2.12937	0
303.209	144.286	123.197	330.927	157.476	134.459	1.09142	2.46117	0
303.211	186.078	146.96	289.233	177.5	140.185	0.953899	2.06322	0
303.234	186.303	179.713	294.661	181.035	174.632	0.971728	1.68732	0
303.421	139.611	147.16	288.377	132.689	139.864	0.950419	2.06184	0
303.641	172.398	131.606	301.86	171.387	130.834	0.994137	2.3072	0
303.647	161.527	140.867	324.667	172.709	150.619	1.06923	2.15555	1
303.734	242.409	154.833	305.693	243.973	155.832	1.00645	1.96169	1
303.945	303.945	158.675	302.919	302.919	158.139	0.996625	1.91552	1
304.338	143.734	112.856	345.234	163.049	128.021	1.13438	2.69669	1
304.34	186.23	161.58	297.976	182.336	158.202	0.979091	1.88352	0
304.556	178.602	159.769	328.192	192.462	172.168	1.07761	1.90623	1
304.572	268.371	185.025	327.101	288.223	198.712	1.07397	1.64611	1
304.61	185.626	190.383	296.355	180.595	185.223	0.972899	1.59999	1
304.734	227.314	185.145	284.433	212.171	172.811	0.933383	1.64592	0
304.841	223.902	205.019	277.303	203.675	186.498	0.909664	1.48689	0
304.94	167.872	159.864	285.229	157.021	149.53	0.935361	1.9075	0
304.985	208.27	157.687	282.967	193.235	146.303	0.927807	1.93412	0
305.353	190.497	197.494	286.277	178.595	185.156	0.937526	1.54614	0
305.458	226.307	158.923	304.947	225.929	158.657	0.998328	1.92206	0
305.485	221.599	151.445	315.783	229.068	156.549	1.03371	2.01714	0
305.546	200.931	183.776	302.974	199.24	182.229	0.991584	1.6626	0
305.574	185.797	167.913	292.771	178.013	160.878	0.958103	1.81983	0
305.66	176.752	152.402	311.946	180.386	155.536	1.02056	2.00562	1
305.861	236.981	170.156	265.151	205.439	147.509	0.866901	1.79753	1
305.862	223.631	162.314	302.881	221.451	160.732	0.990252	1.88438	1
306.296	145.341	139.911	302.466	143.524	138.161	0.987495	2.18923	0
306.488	159.044	161.463	255.095	132.375	134.388	0.832316	1.89819	0
306.693	179.155	154.653	284.992	166.478	143.709	0.929241	1.98311	1
306.952	216.975	160.657	291.223	205.857	152.424	0.948759	1.91061	1
307.13	137.988	126.256	334.776	150.408	137.62	1.09001	2.43261	1
307.211	141.567	143.269	283.384	130.587	132.157	0.922441	2.1443	1
307.548	152.248	122.918	306.273	151.617	122.408	0.995853	2.50206	0
307.571	234.175	176.096	304.947	232.177	174.593	0.991468	1.74662	1
308.138	202.073	173.767	282.06	184.971	159.061	0.915368	1.77328	0
308.28	177.506	132.319	271.101	156.099	116.361	0.879399	2.32982	0
308.352	211.234	154.163	297.242	203.623	148.608	0.963969	2.00017	1
308.516	187.171	149.824	294.688	178.782	143.109	0.955179	2.05919	1
308.624	271.984	195.494	316.619	279.03	200.559	1.0259	1.57868	1
308.768	206.442	162.297	321.453	214.923	168.964	1.04108	1.90249	1
308.796	315.762	154.536	280.94	287.278	140.596	0.909792	1.99821	1
308.855	213.88	142.117	311.145	215.465	143.17	1.00741	2.17325	1
308.914	218.416	156.285	269.822	190.776	136.507	0.873452	1.97661	1
309.033	238.988	199.77	297.148	229.797	192.087	0.96154	1.54694	1
309.178	211.93	148.883	292.858	200.743	141.024	0.947215	2.07666	1
309.263	168.436	145.701	303.63	165.368	143.047	0.981786	2.12258	1
309.347	219.397	150.176	296.612	210.365	143.993	0.958833	2.0599	0
309.422	274.052	146.913	284.416	251.904	135.04	0.919183	2.10616	1
309.567	184.622	157.353	295.411	176.18	150.158	0.954272	1.96734	0
310.087	239.198	178.322	267.904	206.659	154.064	0.863964	1.73891	1
310.211	258.642	166.699	306.938	255.913	164.941	0.989451	1.8609	1
310.267	310.267	175.823	322.649	322.649	182.839	1.03991	1.76466	1
310.86	254.287	183.412	282.8	231.333	166.856	0.909733	1.69488	0
310.894	322.072	154.362	325.137	336.828	161.434	1.04581	2.01405	1
311.787	171.268	163.555	313.179	172.033	164.285	1.00447	1.90631	1
311.887	227.324	172.287	292.035	212.855	161.321	0.93635	1.81027	0
312.198	224.619	175.592	315.678	227.123	177.55	1.01115	1.77797	1
312.306	188.916	164.712	300.152	181.564	158.302	0.961083	1.89607	0
312.323	250.228	148.181	323.156	258.908	153.32	1.03469	2.10772	1
312.753	224.881	157.032	279.139	200.711	140.154	0.892521	1.99166	1
312.763	202.192	156.88	301.501	194.912	151.232	0.963994	1.99364	1
312.81	222.778	155.45	307.48	218.982	152.802	0.982963	2.01228	1
312.821	222.016	160.719	294.126	208.748	151.114	0.94024	1.94638	0
312.873	159.339	153.318	327.04	166.554	160.261	1.04528	2.04068	1
313.143	158.052	145.748	301.598	152.225	140.375	0.963132	2.14852	0
313.693	206.49	171.675	280.476	184.625	153.497	0.894111	1.82724	0
313.992	279.998	167.902	260.683	232.461	139.396	0.830223	1.87009	1
314.085	175.189	195.174	286.005	159.527	177.725	0.910597	1.60925	1
314.412	218.846	161.499	292.866	203.849	150.432	0.931473	1.94683	0
314.739	245.889	156.535	270.016	210.949	134.292	0.857904	2.01066	1
314.858	207.248	160.779	311.482	205.026	159.055	0.989278	1.95833	0
315.026	209.754	160.766	308.415	205.352	157.392	0.979013	1.95953	1
315.409	212.294	155.627	301.02	202.609	148.527	0.954379	2.0267	1
315.447	199.965	194.014	310.461	196.804	190.947	0.984195	1.6259	1
315.512	201.886	152.71	328.348	210.099	158.922	1.04068	2.06609	1
315.545	207.446	176.205	298.811	196.444	166.861	0.946967	1.79078	0
316.015	240.699	139.47	277.966	211.719	122.678	0.879599	2.26583	1
316.167	194.001	167.988	319.276	195.908	169.64	1.00983	1.88208	1
316.837	206.378	155.502	220.229	143.45	108.087	0.695084	2.03751	1
316.895	206.309	151.195	258.115	168.041	123.15	0.814512	2.09594	1
317.145	194.429	186.982	300.87	184.451	177.387	0.948683	1.69613	0
317.221	193.639	158.292	292.729	178.688	146.071	0.922791	2.00402	1
317.683	229.754	162.621	335.537	242.666	171.761	1.0562	1.95352	1
317.955	248.163	190.34	339.887	265.281	203.469	1.06898	1.67046	0
318.156	266.901	157.877	301.66	253.063	149.691	0.948151	2.01521	0
318.511	190.614	183.805	284.576	170.305	164.222	0.893457	1.73288	1
318.98	254.487	175.721	263.099	209.904	144.937	0.824813	1.81526	1
319.171	194.012	170.192	305.894	185.941	163.112	0.958402	1.87536	0
319.314	246.431	151.379	345.04	266.285	163.575	1.08057	2.10937	0
319.513	148.658	132.497	335.883	156.275	139.286	1.05124	2.41147	1
319.555	188.927	176.997	309.429	182.941	171.389	0.968313	1.80542	0
320.039	243.542	159.707	326.891	248.756	163.126	1.02141	2.00392	0
320.041	265.24	149.38	311.217	257.927	145.261	0.972426	2.14246	1
320.874	174.124	164.39	322.71	175.12	165.33	1.00572	1.95191	0
320.91	222.464	151.903	304.161	210.853	143.975	0.947808	2.11259	1
321.022	170.016	179.664	301.363	159.605	168.662	0.93876	1.78679	0
321.48	237.915	182.213	331.461	245.301	187.87	1.03105	1.76431	1
321.869	219.619	181.562	308.118	210.236	173.805	0.957277	1.77278	1
322.074	182.526	167.69	326.116	184.817	169.794	1.01255	1.92065	0
322.218	200.37	185.527	303.253	188.576	174.607	0.941142	1.73677	0
322.402	184.082	161.504	315.586	180.19	158.09	0.978858	1.99625	0
322.671	178.876	143.065	275.934	152.967	122.343	0.855158	2.25541	0
323.141	168.125	179.27	271.081	141.039	150.389	0.838894	1.80254	0
323.36	168.273	152.971	341.114	177.512	161.37	1.05491	2.11386	1
323.671	180.969	160.111	316.081	176.725	156.356	0.976549	2.02154	0
323.692	166.749	146.55	393.214	202.563	178.026	1.21478	2.20875	1
323.949	193.702	179.772	319.486	191.034	177.296	0.986224	1.80199	0
324.055	315.746	160.145	320.472	312.255	158.375	0.988946	2.0235	0
324.427	262.981	156.804	307.938	249.616	148.835	0.949178	2.06899	1
324.554	172.44	156.218	280.51	149.039	135.018	0.864296	2.07757	1
324.643	207.367	159.627	316.818	202.369	155.779	0.975899	2.03376	1
325.236	186.856	158.534	311.564	179.002	151.87	0.957964	2.05152	0
325.324	162.474	150.58	287.342	143.505	132.999	0.883247	2.16048	0
325.369	190.762	167.071	325.04	190.569	166.902	0.99899	1.94749	0
325.509	201.755	151.781	328.292	203.48	153.079	1.00855	2.1446	1
325.651	179.94	155.285	335.116	185.17	159.799	1.02907	2.09712	1
325.731	195.72	152.729	394.424	236.995	184.937	1.21089	2.13274	1
325.763	258.294	168.013	306.39	242.933	158.021	0.940529	1.93892	1
325.807	216.86	153.286	319.286	212.52	150.218	0.979986	2.12548	1
325.849	170.3	140.052	320.518	167.514	137.761	0.983642	2.32662	1
326.002	171.326	122.255	359.76	189.067	134.915	1.10355	2.66657	1
326.058	326.058	251.627	350.944	350.944	270.832	1.07632	1.2958	1
326.063	185.516	158.106	334.103	190.09	162.004	1.02466	2.06231	1
326.662	228.309	144.453	332.554	232.427	147.058	1.01804	2.26137	0
327.025	210.229	183.388	327.551	210.568	183.683	1.00161	1.78324	1
327.477	196.31	144.738	318.049	190.658	140.571	0.971209	2.26255	1
327.543	224.772	158.73	327.896	225.015	158.901	1.00108	2.06353	1
327.752	251.375	186.658	325.895	249.95	185.6	0.994332	1.75589	0
327.966	174.793	156.644	304.888	162.493	145.621	0.929633	2.09371	0
327.992	166.36	153.679	317.701	161.141	148.857	0.968625	2.13426	1
328.107	195.789	164.084	324.401	193.578	162.231	0.988705	1.99962	1
328.197	198.922	175.605	305.075	184.908	163.233	0.929548	1.86895	1
328.543	158.467	152.592	271.312	130.863	126.011	0.825804	2.15309	1
328.9	156.073	138.991	330.25	156.713	139.562	1.0041	2.36634	1
330.09	238.468	148.226	351.961	254.269	158.048	1.06626	2.22693	1
330.25	184.791	193.865	290.017	162.279	170.247	0.878175	1.7035	1
330.329	200.44	167.639	277.507	168.388	140.833	0.840093	1.97048	1
330.343	232.719	153.716	305.046	214.898	141.945	0.923423	2.14905	1
330.656	278.455	184.336	313.118	263.686	174.559	0.94696	1.79376	1
330.765	176.5	167.551	299.985	160.075	151.959	0.906942	1.97412	1
331.761	216.205	139.957	328.049	213.786	138.391	0.988811	2.37046	1
332.042	213.686	153.65	305.709	196.739	141.464	0.920694	2.16103	0
332.054	199.151	173.411	305.927	183.482	159.766	0.921317	1.91484	0
332.607	217.747	174.169	290.625	190.263	152.185	0.873777	1.90968	1
333.216	175.545	136.061	375.304	197.719	153.247	1.12631	2.44901	1
333.263	161.812	174.226	301.607	146.442	157.677	0.90501	1.91282	1
333.281	203.061	168.972	324.708	197.838	164.626	0.974278	1.9724	1
333.863	198.792	165.483	337.889	201.189	167.479	1.01206	2.01751	0
334.716	189.696	159.796	309.837	175.596	147.918	0.925671	2.09465	1
334.735	182.825	151.165	344.289	188.043	155.48	1.02854	2.21437	0
334.967	169.067	163.135	303.364	153.116	147.744	0.905654	2.05331	1
335.179	149.61	121.701	297.202	132.658	107.912	0.886696	2.75412	1
335.231	175.201	182.987	266.356	139.206	145.392	0.794547	1.83199	1
335.847	215.636	152.773	321.75	206.585	146.36	0.958027	2.19835	1
336.041	178.263	184.61	278.809	147.903	153.168	0.829688	1.82028	1
336.188	180.643	160.62	308.821	165.937	147.544	0.918595	2.09307	1
336.533	219.882	162.783	329.222	215.105	159.246	0.978276	2.06738	0
336.953	185.51	177.359	340.517	187.473	179.235	1.01058	1.89983	0
337.904	254.963	196.866	323.703	244.247	188.592	0.957973	1.71642	1
337.957	169.874	149.78	340.198	171.001	150.773	1.00663	2.25636	1
338.374	203.342	164.862	288.046	173.098	140.341	0.851264	2.05247	1
338.895	175.785	219.546	321.36	166.69	208.187	0.94826	1.54362	1
339.542	210.088	148.815	288.277	178.368	126.346	0.849017	2.28164	1
339.974	208.927	168.422	329.569	202.532	163.268	0.969394	2.01858	0
340.108	216.057	171.837	375.064	238.264	189.498	1.10278	1.97925	0
340.461	181.622	161.989	311.093	165.956	148.016	0.913741	2.10176	1
341.293	178.026	142.603	305.588	159.402	127.684	0.895385	2.39331	1
341.405	172.823	159.952	334.904	169.532	156.906	0.980958	2.13443	1
341.595	201.95	181.865	344.009	203.377	183.15	1.00707	1.87829	1
341.595	226.476	174.409	343.338	227.631	175.299	1.0051	1.95859	1
342.48	191.601	130.246	278.806	155.978	106.03	0.814079	2.62949	1
342.524	180.102	195.848	333.29	175.246	190.567	0.97304	1.74893	0
342.772	204.4	178.306	316.361	188.651	164.568	0.92295	1.92237	0
343.095	175.955	154.687	295.551	151.572	133.251	0.861425	2.218	1
343.112	228.045	183.505	359.313	238.813	192.17	1.04722	1.86977	1
343.479	171.666	158.154	336.596	168.226	154.985	0.979962	2.1718	0
344.13	162.619	184.049	337.578	159.523	180.545	0.98096	1.86977	0
344.217	204.899	178.54	305.937	182.112	158.685	0.888791	1.92795	1
344.423	185.005	142.917	320.952	172.398	133.178	0.931853	2.40995	1
344.799	181.801	166.774	336.586	177.47	162.801	0.976179	2.06747	1
344.822	172.483	162.354	334.361	167.25	157.429	0.969665	2.12388	1
344.842	197.025	145.121	349.083	199.449	146.906	1.0123	2.37624	0
345.311	190.671	136.998	268.263	148.127	106.43	0.776874	2.52055	1
345.713	174.362	158.296	327.243	165.046	149.839	0.946572	2.18397	1
346.072	169.761	158.531	317.551	155.77	145.466	0.917588	2.183	1
346.085	201.61	175.242	343.356	200.02	173.86	0.992115	1.9749	1
346.944	193.567	168.243	357.759	199.602	173.488	1.03117	2.06215	1
347.602	188.883	150.696	314.699	171.003	136.431	0.905341	2.30665	1
348.835	190.653	160.047	364.787	199.372	167.366	1.04573	2.17958	1
348.865	180.181	174.497	366.488	189.283	183.311	1.05052	1.99927	0
348.937	193.173	182.903	326.481	180.741	171.132	0.935644	1.90777	0
349.058	183.878	180.645	358.492	188.848	185.528	1.02703	1.93228	1
349.343	271.124	170.933	345.182	267.895	168.898	0.988091	2.04374	0
349.383	178.377	174.355	308.93	157.724	154.168	0.884218	2.00386	1
349.402	213.896	157.333	345.593	211.564	155.618	0.989098	2.22078	1
350.461	203.594	152.823	354.016	205.659	154.373	1.01014	2.29325	1
350.592	213.913	180.067	353.693	215.805	181.659	1.00884	1.94701	0
350.825	233.665	159.789	342.469	228.1	155.983	0.976183	2.19556	1
351.312	185.102	184.267	324.799	171.132	170.361	0.924532	1.90654	1
351.439	197.398	158.348	339.272	190.564	152.866	0.96538	2.21942	1
352.22	270.435	159.109	333.375	255.966	150.596	0.946497	2.2137	1
352.288	185.498	173.914	366.498	192.98	180.929	1.04034	2.02565	1
352.477	173.875	165.076	357.483	176.345	167.42	1.0142	2.13525	1
353.247	198.621	156.411	345.45	194.237	152.959	0.977928	2.25846	1
354.161	190.424	187.687	353.541	190.09	187.359	0.99825	1.88697	1
354.235	188.122	183.461	339.278	180.179	175.714	0.957776	1.93085	1
354.343	149.674	137.083	358.202	151.304	138.576	1.01089	2.58488	0
354.472	235.708	184.789	349.01	232.076	181.942	0.984591	1.91825	1
354.574	178.989	159.239	342.256	172.771	153.707	0.96526	2.22668	1
354.593	224.046	184.005	353.465	223.334	183.419	0.996818	1.92709	1
354.743	217.881	172.419	346.571	212.862	168.447	0.976964	2.05745	1
355.423	307.259	169.156	334.169	288.886	159.04	0.940202	2.10116	1
355.58	219.326	172.491	327.853	202.223	159.041	0.922023	2.06144	1
356.145	228.153	172.654	364.79	233.691	176.845	1.02428	2.06277	1
356.393	235.516	155.52	256.261	169.345	111.825	0.719041	2.29163	0
357.418	228.608	171.318	322.816	206.477	154.733	0.903191	2.08628	1
358.919	192.922	182.092	310.212	166.742	157.381	0.864296	1.97108	1
359.44	225.107	192.58	325.376	203.774	174.329	0.905232	1.86645	1
359.988	200.53	192.916	342.63	190.861	183.614	0.951783	1.86603	1
360.004	191.547	148.199	386.852	205.832	159.251	1.07458	2.4292	1
360.596	217.665	187.178	369.444	223.005	191.771	1.02454	1.92649	1
361.341	193.675	155.467	352.02	188.679	151.457	0.974204	2.32423	1
361.348	201.458	176.777	372.197	207.506	182.085	1.03003	2.04408	1
363.04	188.968	163.117	356.33	185.475	160.102	0.981517	2.22565	1
363.851	189.617	167.715	378.262	197.127	174.358	1.03961	2.16946	1
364.1	186.711	168.688	366.39	187.886	169.749	1.00629	2.15842	1
364.213	177.017	156.179	352.568	171.358	151.186	0.968029	2.33202	1
364.761	179.996	137.822	388.345	191.634	146.734	1.06466	2.6466	1
364.79	206.847	163.739	358.266	203.148	160.811	0.982116	2.22787	1
365.264	212.697	181.93	349.037	203.248	173.847	0.955575	2.00772	1
365.533	195.294	190.14	338.19	180.686	175.917	0.925197	1.92244	1
365.691	174.44	195.711	347.172	165.606	185.8	0.949361	1.86852	1
366.466	221.21	175.515	356.844	215.401	170.907	0.973741	2.08794	0
368.03	264.776	176.573	353.664	254.44	169.68	0.960963	2.08429	1
368.589	167.822	168.686	381.008	173.476	174.37	1.03369	2.18506	1
368.623	204.015	167.853	348.779	193.032	158.817	0.946167	2.1961	1
369.226	192.692	174.836	362.418	189.139	171.612	0.981562	2.11184	1
370.459	188.198	166.264	382.138	194.131	171.506	1.03153	2.22814	1
370.568	355.236	111.229	344.224	329.983	103.322	0.928911	3.33156	1
371.337	214.533	171.433	375.326	216.837	173.274	1.01074	2.16608	1
371.526	207.23	171.814	375.487	209.439	173.646	1.01066	2.16237	1
372.178	205.478	187.989	368.014	203.18	185.886	0.988813	1.97978	1
375.235	233.74	171.079	370.906	231.043	169.105	0.988461	2.19335	1
380.727	183.321	178.388	378.021	182.018	177.12	0.992892	2.13426	1
384.44	199.555	174.517	375.06	194.686	170.259	0.975601	2.20288	1
385.221	195.024	152.68	383.149	193.975	151.859	0.994621	2.52306	1
392.983	182.14	168.346	408.751	189.448	175.1	1.04012	2.33438	1
395.515	270.488	156.09	447.356	305.942	176.549	1.13107	2.53389	1

[truncated: 50 more sheets: Figure5D_3to5, Figure5D_5to7, Figure5D_7to9, Figure5D_9to11, Figure5D_10to12, Figure5D_12to14, Figure5D_14to16, Figure5D_16to18, Figure5D_18to20, Figure5D_20to22, FigureS1, FigureS2, FigureS4_Histogram, FigureS4_Raw, FigureS5_raw, FigureS5_average, FigureS6_Raw images, FigureS6_Bin averages, FigureS7, FigureS9 …]
